# Supplementary material for: Temperature Differentially Influences the Capacity of Trichoderma Species to Induce Plant Defense Responses in Tomato Against Insect Pests
Source: Front Plant Sci. 2021 Jun 9;12:678830. doi: 10.3389/fpls.2021.678830 (PMC8221184; doi:10.3389/fpls.2021.678830)
Supplement: Supplementary file 1 [file Data_Sheet_1.zip]

Archive with 7 entries (7 files):
- Supplementary Figure 1.DOCX
- Supplementary Figure 2.DOCX
- Supplementary Table 1.DOCX
- Supplementary Table 2.DOCX
- Supplementary Table 3.XLSX
- Supplementary Table 4.XLSX
- Supplementary Table 5.XLSX
