# Supplementary material for: Temperature Differentially Influences the Capacity of Trichoderma Species to Induce Plant Defense Responses in Tomato Against Insect Pests
Source: Front Plant Sci. 2021 Jun 9;12:678830. doi: 10.3389/fpls.2021.678830 (PMC8221184; doi:10.3389/fpls.2021.678830)
Supplement: Supplementary file 1 [file Data_Sheet_1.zip › Supplementary Table 3.XLSX]

## Sheet: Foglio1
Supplementary table 3. A) Common up-regulated genes in P1 and T22 datasets. Gene identifiers, Log2 Fold Changes and Descriptions are reported.
Gene ID	P1 Low FC	T22 High FC	Description
Solyc09g064820.1	4.77	2.62326	EID1-like F-box protein 2 (AHRD V3.3 *** A0A0B2NUB4_GLYSO)
Solyc05g005915.1	4.26	1.47927	Major facilitator superfamily protein (AHRD V3.3 *** AT1G52190.1)
Solyc02g078690.2	3.56	1.82134	Carboxypeptidase (AHRD V3.3 *** K4B993_SOLLC)
Solyc03g114160.1	3.46	1.16977	U-box domain-containing protein 19, putative (AHRD V3.3 *** A0A061G0Z4_THECC)
Solyc08g075210.2	3.3	1.01858	HXXXD-type acyl-transferase family protein (AHRD V3.3 *** AT3G30280.1)
Solyc08g074620.3	3.2	1.11398	polyphenol oxidase precursor
Solyc10g008040.3	2.95	2.99976	Late embryogenesis abundant protein-like (AHRD V3.3 *-* Q9LF88_ARATH)
Solyc06g066540.1	2.93	1.47266	Ethylene-responsive transcription factor TINY (AHRD V3.3 *** TINY_ARATH)
Solyc09g065660.3	2.89	1.43927	SolycHsfA7
Solyc12g006380.2	2.88	1.12688	2-oxoglutarate-dependent dioxygenase
Solyc01g090340.2	2.77	1.24324	Ethylene-responsive transcription factor, putative (AHRD V3.3 *** B9RD03_RICCO)
Solyc11g007880.1	2.58	1.41989	LOW QUALITY:cyclin-dependent kinase inhibitor (AHRD V3.3 --* AT1G10690.1)
Solyc03g097580.3	2.58	1.08758	Bidirectional sugar transporter SWEET (AHRD V3.3 *** K4BJH5_SOLLC)
Solyc02g063000.3	2.28	2.09041	Glycosyltransferase (AHRD V3.3 *** K4B6I8_SOLLC)
Solyc08g074960.3	2.21	1.63646	Major facilitator superfamily protein (AHRD V3.3 *** AT5G45275.1)
Solyc04g008330.1	2.01	1.51957	Glycosyltransferase (AHRD V3.3 *** M1CVU0_SOLTU)
Solyc08g078695.1	1.96	1.80203	Heat-shock protein, putative (AHRD V3.3 *** B9SSG1_RICCO)
Solyc07g053140.3	1.87	1.35342	Zinc finger, B-box (AHRD V3.3 *** A0A103Y7X2_CYNCS)
Solyc09g008370.1	1.81	1.46846	LOW QUALITY:Major facilitator superfamily protein (AHRD V3.3 *** AT2G39210.1)
Solyc04g078840.3	1.69	1.08205	AREB
Solyc07g056570.1	1.65	1.32664	notabilis
Solyc03g116100.3	1.63	1.11583	R2R3MYB transcription factor 31
Solyc06g068620.3	1.61	1.63953	Negative regulator of sporulation MDS3 (AHRD V3.3 *-* A0A0B0N6H6_GOSAR)
Solyc08g082210.3	1.53	1.25003	AP2/EREBP transcription factor
Solyc09g010564.1	1.45	1.0838	P-hydroxybenzoic acid efflux pump subunit aaeB (AHRD V3.3 *-* A0A061GW63_THECC)
Solyc11g012590.2	1.42	1.02979	CASP-like protein (AHRD V3.3 *** M1B0Y6_SOLTU)
Solyc10g085870.1	1.34	3.91171	Glycosyltransferase (AHRD V3.3 *** M1BFM3_SOLTU)
Solyc02g072560.1	1.32	1.94996	LOW QUALITY:transcription factor-like protein (AHRD V3.3 *** AT3G14880.2)
Solyc03g117610.1	1.25	1.10313	Guanine nucleotide-binding alpha-16 subunit (AHRD V3.3 -** A0A0B0PFI0_GOSAR)
Solyc08g066660.1	1.23	1.19238	Ethylene-responsive transcription factor TINY (AHRD V3.3 *** TINY_ARATH)
Solyc03g123710.3	1.19	1.03824	purple acid phosphatase 17 (AHRD V3.3 --* AT3G17790.1)
Solyc03g078780.2	1.18	1.0613	UDP-glycosyltransferase (AHRD V3.3 *** A0A164TMY6_DAUCA)
Solyc10g084430.2	1.15	2.42301	RING/U-box superfamily protein (AHRD V3.3 *** AT5G02750.1)
Solyc07g007260.3	1.13	1.50178	Metallocarboxypeptidase inhibitor-like protein (AHRD V3.3 *** A0A089Q749_SOLHA)
Solyc02g079930.3	1.13	1.70335	phosphosulfolactate synthase
Solyc06g072740.1	1.12	1.27608	Inositol-tetrakisphosphate 1-kinase (AHRD V3.3 *** K4C8Z4_SOLLC)
Solyc06g054310.1	1.11	2.29859	LOW QUALITY:Fantastic four-like protein (AHRD V3.3 *** G7IE53_MEDTR)
Solyc05g053890.2	1.09	1.04029	Glycosyltransferase (AHRD V3.3 *** K4C268_SOLLC)
Solyc01g102610.3	1.04	1.63135	Ferric reduction oxidase 7 (AHRD V3.3 *** W9RRH7_9ROSA)
Solyc01g107460.2	1.03	2.67101	LOW QUALITY:neuronal PAS domain protein (AHRD V3.3 *** AT5G64190.2)
Solyc01g106820.3	1.01	1.03663	Sterol regulatory element-binding protein site 2 protease, putative (AHRD V3.3 *** B9S7Z4_RICCO)

## Sheet: Foglio2
Supplementary table 3. B) Common down-regulated genes in P1 and T22 datasets. Gene identifiers, Log2 Fold Changes and Descriptions are reported.
Gene ID	P1 Low FC	T22 High FC	Description
Solyc07g041735.1	-1	-1.47497	MOB kinase activator-like 1A (AHRD V3.3 *** MOB1A_MEDSF)
Solyc03g116465.1	-1.1	-1.35358	heavy metal atpase 4 (AHRD V3.3 --* AT2G19110.3)
Solyc03g026230.1	-1.12	-1.4485	Protein DETOXIFICATION (AHRD V3.3 *** K4BF96_SOLLC)
Solyc06g048930.3	-1.14	-1.57166	Tomato Response regulator 16,17
Solyc09g082870.2	-1.19	-1.51005	Calcium-transporting ATPase (AHRD V3.3 *** M1DTS0_SOLTU)
Solyc12g013830.2	-1.2	-1.63348	Metallothionein (AHRD V3.3 -** B8YM44_SOLNI)
Solyc04g008210.2	-1.28	-1.52871	ETAG-A3
Solyc10g075150.2	-1.36	-1.54837	Non-specific lipid-transfer protein (AHRD V3.3 *** M1AVB3_SOLTU)
Solyc06g053150.1	-1.36	-1.22099	P-loop containing nucleoside triphosphate hydrolases superfamily protein (AHRD V3.3 *** AT2G46620.1)
Solyc08g061250.3	-1.36	-1.52638	Kinase family protein (AHRD V3.3 *** U5GAR5_POPTR)
Solyc08g077330.3	-1.48	-1.38975	Expansin-like protein (AHRD V3.3 *** W9SU42_9ROSA)
Solyc05g013010.3	-1.49	-1.04709	Sulfotransferase (AHRD V3.3 *** K4BY22_SOLLC)
Solyc01g088500.3	-1.51	-1.14919	Wall-associated receptor kinase-like 20 (AHRD V3.3 *** A0A0B0PGP7_GOSAR)
Solyc03g044790.3	-1.62	-1.40718	methylesterase AY455313
Solyc09g092260.3	-1.64	-1.4515	chaperone protein dnaJ 20
Solyc02g083835.1	-1.75	-1.10844	Chaperone DnaJ-like protein (AHRD V3.3 *** A0A1C6ZYA6_MEDSA)
Solyc01g079180.3	-1.79	-1.93716	Pectinesterase (AHRD V3.3 *** K4AXG4_SOLLC)
Solyc03g113910.3	-1.82	-1.52649	Snakin-2-like protein (AHRD V3.3 *** I3VFF2_TOBAC)
Solyc06g048850.3	-1.82	-1.31812	methionine-S-oxide reductase (AHRD V3.3 *-* AT2G17705.1)
Solyc03g031890.3	-1.91	-1.31198	Oxidative stress 3, putative isoform 2 (AHRD V3.3 *** A0A061GIQ6_THECC)
Solyc12g088930.1	-1.92	-1.06149	MIZU-KUSSEI-like protein (Protein of unknown function, DUF617) (AHRD V3.3 *** AT5G42680.2)
Solyc12g009880.1	-2.01	-1.67881	LOW QUALITY:Serine-rich protein-related (AHRD V3.3 *** A0A061GN42_THECC)
Solyc01g109720.3	-2.05	-1.18425	alpha/beta-Hydrolases superfamily protein (AHRD V3.3 *** AT2G18360.1)
Solyc07g066330.3	-2.14	-1.60286	NAC domain-containing protein (AHRD V3.3 *** W0C8Y8_9FABA)
Solyc02g064980.1	-2.17	-2.02945	LOW QUALITY:MAP kinase kinase kinase
Solyc01g107100.3	-2.23	-2.05526	LOW QUALITY:beta-1,4-xylosidase (AHRD V3.3 *** AT3G19615.1)
Solyc01g079530.3	-2.24	-1.3762	RING/FYVE/PHD zinc finger superfamily protein (AHRD V3.3 *** AT1G02610.1)
Solyc12g006260.1	-2.26	-1.24159	L-fucokinase/GDP-L-fucose pyrophosphorylase (AHRD V3.3 --* AT1G01220.7)
Solyc05g005680.3	-2.38	-2.81435	Xyloglucan endotransglucosylase/hydrolase (AHRD V3.3 *** K4BW96_SOLLC)
Solyc10g076180.1	-2.59	-1.26429	ovate family protein 20
Solyc06g065820.3	-2.62	-2.1525	Ethylene Response Factor H.1
Solyc08g074682.1	-2.72	-1.2361	polyphenol oxidase precursor
Solyc11g067300.2	-2.75	-1.74409	ABC transporter B family protein (AHRD V3.3 *** G7IBR0_MEDTR)
Solyc02g083880.3	-2.76	-1.98357	Gibberellin-regulated protein 2, putative (AHRD V3.3 *** B9SLF4_RICCO)
Solyc09g063150.3	-2.97	-3.06672	Glutathione s-transferase, putative (AHRD V3.3 *** B9SH83_RICCO)

## Sheet: Foglio3
Supplementary table 3. C) Common genes down-regulated in P1 while up-regulated T22 datasets. Gene identifiers, Log2 Fold Changes and Descriptions are reported.
Gene ID	P1 Low FC	T22 High FC	Description
Solyc00g057880.3	-4.42811	1.33	DELLA protein SLR1 (AHRD V3.3 --* SLR1_ORYSI)
Solyc00g068980.2	-4.35622	1.41	LOW QUALITY:Superoxide dismutase [Cu-Zn] 1 (AHRD V3.3 --* SODC1_ORYSI)
Solyc05g047680.3	-3.02086	1.12	Cytochrome P450 (AHRD V3.3 *** F4YF83_9APIA)
Solyc01g104210.2	-2.51594	2.26	GNS1/SUR4 membrane protein family (AHRD V3.3 *** AT3G06470.1)
Solyc10g008680.2	-2.19902	1.42	Anthocyanin 5-aromatic acyltransferase (AHRD V3.3 *** ANTA_GENTR)
Solyc04g082120.3	-2.11627	1.3	Prolyl oligopeptidase family protein (AHRD V3.3 *** AT1G76140.1)
Solyc07g008240.3	-2.07273	1.77	Non-symbiotic hemoglobin 1 (AHRD V3.3 *** HBL1_GOSHI)
Solyc11g005340.2	-2.01838	1.15	Plastid-lipid associated protein PAP / fibrillin family protein (AHRD V3.3 *** AT5G09820.2)
Solyc01g060020.3	-1.89295	2.22	beta-1,3-glucanase TOMB13GLUB
Solyc02g062230.1	-1.88134	1.26	Small auxin up-regulated RNA32
Solyc03g119180.1	-1.86201	1.9	LOW QUALITY:Lysine--tRNA ligase (AHRD V3.3 --* V7B2W1_PHAVU)
Solyc07g006855.1	-1.69182	1.41	CASP-like protein (AHRD V3.3 *** M1BM50_SOLTU)
Solyc04g077130.1	-1.65945	1.38	50S ribosomal protein 6 (AHRD V3.3 *** W9SDC9_9ROSA)
Solyc01g067125.1	-1.6453	1.41	Cullin 1, putative (AHRD V3.3 *-* A0A061EP85_THECC)
Solyc04g007200.3	-1.58563	1.99	methylketone synthase IIb
Solyc07g005370.3	-1.58447	1.45	Pathogenesis-related (PR)-10-related norcoclaurine synthase-like protein (AHRD V3.3 *** C3SBS5_ESCCA)
Solyc07g021630.3	-1.57933	1.21	SlBCAT2
Solyc04g076260.2	-1.57016	2.11	thionin-like protein (AHRD V3.3 *** AT5G64816.4)
Solyc10g009507.1	-1.53382	1.26	Anthocyanidin reductase (AHRD V3.3 *** A0A0B2S8U0_GLYSO)
Solyc12g006760.1	-1.52382	3.92	glutathione S-transferase zeta 1 (AHRD V3.3 --* AT2G02390.2)
Solyc07g006040.3	-1.47454	1.06	DNA-directed RNA polymerase subunit beta (AHRD V3.3 *** AT4G30845.1)
Solyc01g056780.3	-1.46312	1.03	50S ribosomal protein L34 (AHRD V3.3 *** W9QWL4_9ROSA)
Solyc05g054090.3	-1.45152	2.88	UDP-3-O-acyl N-acetylglycosamine deacetylase family protein (AHRD V3.3 --* AT1G25210.2)
Solyc06g007890.3	-1.44328	1.11	Gibberellin-regulated family protein (AHRD V3.3 *** AT1G74670.1)
Solyc06g076790.1	-1.41257	1	LOW QUALITY:Thylakoid soluble phosphoprotein (AHRD V3.3 *** Q8GT36_SPIOL)
Solyc01g097970.3	-1.40102	2.33	Deoxyuridine 5'-triphosphate nucleotidohydrolase (AHRD V3.3 *** DUT_SOLLC)
Solyc04g009540.1	-1.39735	1.15	Ribosomal protein L10 (AHRD V3.3 *** A0A124SGM8_CYNCS)
Solyc01g009990.3	-1.38643	1.18	Peptidyl-prolyl cis-trans isomerase (AHRD V3.3 *** K4ATJ4_SOLLC)
Solyc03g115005.1	-1.36549	2.04	Oxygen-evolving enhancer protein 3 (AHRD V3.3 *** B6SQ77_MAIZE)
Solyc10g009150.3	-1.3151	2.16	Organ-specific protein S2 (AHRD V3.3 *** F2VPS2_SOLNI)
Solyc10g081085.1	-1.31052	1.3	50S ribosomal protein L18, chloroplast, putative (AHRD V3.3 -** B9S9B8_RICCO)
Solyc06g082760.3	-1.29832	1.38	50S ribosomal protein L17 (AHRD V3.3 *** W9R5S7_9ROSA)
Solyc05g009370.3	-1.27636	1.08	50S ribosomal protein L15 (AHRD V3.3 *** A0A072VRA4_MEDTR)
Solyc12g006770.1	-1.27546	1.91	glutathione S-transferase zeta 1 (AHRD V3.3 --* AT2G02390.2)
Solyc10g086150.2	-1.27393	1.47	RNA-binding (RRM/RBD/RNP motifs) family protein (AHRD V3.3 *** AT2G37220.1)
Solyc04g008600.3	-1.25876	1.4	Zinc knuckle family protein (AHRD V3.3 *** B9HVL9_POPTR)
Solyc01g088610.3	-1.25691	1.38	10 kDa chaperonin (AHRD V3.3 *** A0A0B2PT56_GLYSO)
Solyc02g066920.3	-1.24364	1.34	chlororespiratory reduction 7 (AHRD V3.3 *** AT5G39210.1)
Solyc08g066610.3	-1.23974	1.78	EPIDERMAL PATTERNING FACTOR-like protein 9 (AHRD V3.3 *** A0A0B2PPB1_GLYSO)
Solyc08g007570.3	-1.23776	1.04	Homeobox-leucine zipper protein HOX9, putative (AHRD V3.3 *** A0A061DUZ5_THECC)
Solyc10g085550.2	-1.2198	1.03	Enolase (AHRD V3.3 *-* ENO_SOLLC)
Solyc01g006300.3	-1.21947	1.05	LECEVI1A
Solyc02g070820.1	-1.20187	1.02	LOW QUALITY:Avr9/Cf-9 rapidly elicited protein 180 (AHRD V3.3 *** Q9FQZ1_TOBAC)
Solyc10g050510.1	-1.19603	2.75	LOW QUALITY:transcription initiation factor TFIID subunit 1b-like protein (AHRD V3.3 -** AT3G19030.1)
Solyc05g024430.3	-1.18961	1.19	transmembrane protein (AHRD V3.3 *** AT4G13500.1)
Solyc01g110940.3	-1.17588	1.31	SAUR-like auxin-responsive protein family (AHRD V3.3 *** AT4G38840.1)
Solyc08g007430.2	-1.16961	1.76	NIT2
Solyc04g074900.3	-1.16445	2.44	40S ribosomal protein S21 (AHRD V3.3 *** K4BU28_SOLLC)
Solyc04g049750.3	-1.1602	2.56	Pentatricopeptide (PPR) repeat protein (AHRD V3.3 --* A0A072VK89_MEDTR)
Solyc09g008295.1	-1.15664	1.37	Thioredoxin, putative (AHRD V3.3 *** B9S0G2_RICCO)
Solyc03g080100.3	-1.15646	1.17	Heavy metal transport/detoxification superfamily protein (AHRD V3.3 *-* AT5G24580.4)
Solyc03g121870.3	-1.15474	1.09	Methyltransferase-like protein (AHRD V3.3 *** A0A103XXH9_CYNCS)
Solyc11g069790.2	-1.15339	1.07	Chaperonin 60 alpha subunit (AHRD V3.3 *** Q9ZTV1_CANLI)
Solyc04g074750.3	-1.15294	1.32	RNA-binding (RRM/RBD/RNP motifs) family protein (AHRD V3.3 *** AT4G09040.1)
Solyc04g011767.1	-1.14271	1.14	Pentatricopeptide repeat-containing protein At5g14770, mitochondrial (AHRD V3.3 --* PP381_ARATH)
Solyc10g085900.2	-1.14175	1.1	Tetratricopeptide repeat (TPR)-like superfamily protein (AHRD V3.3 *** AT2G37400.1)
Solyc12g094720.2	-1.13897	1	Photosystem II reaction center PsbP family protein (AHRD V3.3 *** AT1G76450.1)
Solyc07g044910.1	-1.13658	1.92	LOW QUALITY:NAC domain containing protein 90 (AHRD V3.3 --* AT5G22380.1)
Solyc07g042250.3	-1.12943	1.43	chaperonin 21 precursor
Solyc10g006530.3	-1.11239	1.46	Photosynthetic NDH subcomplex L 3 (AHRD V3.3 *** A0A0F7CYJ0_9ROSI)
Solyc04g007780.3	-1.11197	1.22	MLP (AHRD V3.3 *** G8DRV9_GOSBA)
Solyc03g005260.3	-1.11061	1.19	ATP-sulfurylase (AHRD V3.3 *** Q1W2K0_CAMSI)
Solyc05g052710.3	-1.10003	1.28	30S ribosomal protein S31 (AHRD V3.3 *** A0A0K9P6K0_ZOSMR),Pfam:PF17067
Solyc02g080550.1	-1.09448	1.28	SH3 domain-binding protein 1, putative (AHRD V3.3 *** A0A061F5K7_THECC)
Solyc01g014140.3	-1.08868	1.73	Hcr9-OR3A (AHRD V3.3 *-* Q4VSU2_SOLPI)
Solyc01g108650.2	-1.08792	1.33	LOW QUALITY:embryo defective 1273 (AHRD V3.3 *** AT1G49510.3)
Solyc06g065390.3	-1.08378	1.02	50S ribosomal protein L21, chloroplastic (AHRD V3.3 *** A0A199W1N6_ANACO)
Solyc01g006140.3	-1.07602	1.01	CDT1-like protein a, chloroplastic (AHRD V3.3 *** A0A0B0P9Z8_GOSAR)
Solyc07g043170.3	-1.07468	1.03	Glycosyltransferase (AHRD V3.3 *** K4CEH7_SOLLC)
Solyc10g045310.2	-1.06446	1.76	Oxidoreductase/ transition metal ion binding protein (AHRD V3.3 *** D7MCM0_ARALL)
Solyc03g121420.3	-1.04161	1.01	Inorganic pyrophosphatase 2 (AHRD V3.3 *** A0A0B2S4R2_GLYSO)
Solyc09g011010.3	-1.0287	1.15	Photosystem II 22 kDa protein, chloroplastic (AHRD V3.3 --* PSBS_SPIOL)
Solyc05g050550.3	-1.02553	1.02	DUF688 family protein (AHRD V3.3 *** A0A072U4Q9_MEDTR)

## Sheet: Foglio4
Supplementary table 3. D) Common genes up-regulated in P1 while down-regulated T22 datasets. Gene identifiers, Log2 Fold Changes and Descriptions are reported.
Gene ID	P1 Low FC	T22 High FC	Description
Solyc07g007250.3	4.62	-1.13734	Metallocarboxypeptidase inhibitor (AHRD V3.3 *** MCPI_SOLLC)
Solyc02g084850.3	4.43	-2.08334	Abscisic acid and environmental stress-inducible protein TAS14 (AHRD V3.3 *** TAS14_SOLLC)
Solyc06g074710.1	4.24	-2.234	hydroxycinnamoyl-CoA shikimate/quinate hydroxycinnamoyl transferase (AHRD V3.3 *** AT5G48930.1)
Solyc03g116225.1	4.18	-2.79527	42kDa chitin-binding protein (AHRD V3.3 *** D0VX39_SOLLC)
Solyc03g120420.3	4.17	-2.65762	Peptide-N4-(N-acetyl-beta-glucosaminyl)asparagine amidase A protein (AHRD V3.3 --* AT3G14920.1)
Solyc12g010030.2	4.17	-1.52739	Leucine aminopeptidase (AHRD V3.3 *-* U3PLK3_TOBAC)
Solyc00g187050.3	3.89	-1.49439	leucine aminopeptidase 2
Solyc12g096780.2	3.64	-1.01412	Zinc binding dehydrogenase, putative (AHRD V3.3 *** B9SW66_RICCO)
Solyc02g093890.1	3.26	-1.79745	Emb|CAB62340.1 (AHRD V3.3 *** Q9FKS6_ARATH)
Solyc01g105770.2	3.26	-2.38392	LOW QUALITY:Leguminosin group485 secreted peptide (AHRD V3.3 *** A0A072UVS4_MEDTR)
Solyc00g071180.3	3.1	-2.99478	multicystatin
Solyc08g074683.1	2.87	-1.31096	polyphenol oxidase precursor
Solyc04g079730.1	2.72	-1.10212	allene oxide synthase
Solyc05g047670.1	2.63	-3.74622	Protein Ycf2 (AHRD V3.3 *-* YCF2_SOLLC)
Solyc02g037550.3	2.53	-2.27398	Auxin efflux carrier family protein (AHRD V3.3 *** AT1G76520.2)
Solyc02g093180.3	2.52	-3.29231	HXXXD-type acyl-transferase family protein, putative (AHRD V3.3 *** A0A061DGL0_THECC)
Solyc01g020285.1	2.45	-2.8226	SU(VAR)3-9 homolog 5 (AHRD V3.3 --* AT2G35160.5)
Solyc03g111730.3	2.35	-1.38339	KDEL-tailed cysteine endopeptidase
Solyc05g006870.3	2.25	-1.38175	Thioredoxin H (AHRD V3.3 *** Q4U0W0_NICAL)
Solyc10g052740.2	2.25	-3.53228	LOW QUALITY:Photosystem I P700 chlorophyll a apoprotein A1 (AHRD V3.3 *-* PSAA_POPAL)
Solyc10g076250.2	2.2	-1.3651	Alanine-glyoxylate aminotransferase, putative (AHRD V3.3 *** B9SZ94_RICCO)
Solyc04g014730.3	2.02	-2.46312	fumarylacetoacetase (AHRD V3.3 *** AT1G12050.1)
Solyc01g080570.3	1.97	-2.16301	inosine-uridine preferring nucleoside hydrolase family protein (AHRD V3.3 *** AT5G18860.2)
Solyc08g083115.1	1.91	-1.98718	Cystathionine gamma-synthase, putative (AHRD V3.3 *** B9RYU1_RICCO)
Solyc01g105450.3	1.87	-1.13945	ABC transporter G family member (AHRD V3.3 *** A0A0K9NWI5_ZOSMR)
Solyc11g021160.1	1.83	-2.90949	Ycf68 (AHRD V3.3 *-* A0A0F6NPP1_9POAL)
Solyc06g068130.3	1.72	-1.86832	Tetratricopeptide repeat (TPR)-like superfamily protein (AHRD V3.3 *-* AT5G20190.1)
Solyc06g009940.1	1.58	-1.99709	LOW QUALITY:Photosystem I P700 chlorophyll a apoprotein A1 (AHRD V3.3 *-* PSAA_ENCLE)
Solyc04g077490.3	1.55	-1.03511	AP2-like ethylene-responsive transcription factor (AHRD V3.3 *** A0A072VCJ1_MEDTR)
Solyc04g080600.3	1.5	-1.01283	DnaJ domain-containing protein (AHRD V3.3 *-* A0A103XYN8_CYNCS)
Solyc06g053710.3	1.49	-1.18874	ethylene receptor homolog (ETR4)
Solyc03g026280.3	1.47	-1.42102	CBF
Solyc01g066570.3	1.32	-2.22082	senescence-associated family protein (DUF581) (AHRD V3.3 *** AT1G22160.1)
Solyc12g019480.2	1.32	-1.33063	Formin-like protein (AHRD V3.3 *** K4DDH4_SOLLC)
Solyc01g065500.3	1.3	-1.21744	C2 calcium/lipid-binding plant phosphoribosyltransferase family protein (AHRD V3.3 *** AT5G17980.1)
Solyc02g087010.2	1.19	-1.22024	LOW QUALITY:NHL repeat-containing family protein (AHRD V3.3 *** B9HJT0_POPTR)
Solyc05g054870.3	1.19	-1.09269	U4/U6 small nuclear Prp3-like ribonucleoprotein (AHRD V3.3 *-* G7IF06_MEDTR)
Solyc10g075090.2	1.18	-1.28604	Non-specific lipid-transfer protein (AHRD V3.3 *** Q4A1N0_SOLLC)
Solyc04g082940.3	1.13	-1.27501	Cysteine/histidine-rich C1 domain protein (AHRD V3.3 *** G7IA18_MEDTR)
Solyc11g011240.1	1.13	-1.23195	geranylgeranyl pyrophosphate synthase 1
Solyc03g122360.3	1.11	-1.10146	Cytochrome P450 (AHRD V3.3 *** Q0PNH1_CAPCH)
Solyc12g013820.2	1.11	-1.48859	Ubiquitin conjugating enzyme, putative (AHRD V3.3 *** B9T0E4_RICCO)
Solyc11g069960.2	1.08	-1.04748	RLK-1
Solyc04g005910.3	1.07	-1.21399	NSP-interacting kinase 2 (AHRD V3.3 *** AT3G25560.1)
Solyc11g008080.2	1.05	-1.48739	DUF1635 family protein (AHRD V3.3 *** A0A072VZ15_MEDTR)
Solyc11g011060.2	1.04	-1.16066	disease resistance protein (TIR-NBS-LRR class) (AHRD V3.3 *-* AT5G17680.1)
Solyc00g005094.1	1.03	-2.19826	Glucose-6-phosphate 1-dehydrogenase 3, chloroplastic (AHRD V3.3 --* G6PD3_ARATH)
Solyc07g066180.2	1.01	-1.45817	Tir-nbs resistance protein (AHRD V3.3 *** A0A061F4L1_THECC)
