# Supplementary material for: Temperature Differentially Influences the Capacity of Trichoderma Species to Induce Plant Defense Responses in Tomato Against Insect Pests
Source: Front Plant Sci. 2021 Jun 9;12:678830. doi: 10.3389/fpls.2021.678830 (PMC8221184; doi:10.3389/fpls.2021.678830)
Supplement: Supplementary file 1 [file Data_Sheet_1.zip › Supplementary Table 4.XLSX]

## Sheet: Foglio1
Supplementary Table 4. A) Genes exclusively up-regulated in P1 samples. Gene identifiers, Log2 Fold Changes and Descriptions are reported.
Gene ID	Log2 FC	Description
Solyc09g008670.3	9.16	threonine deaminase
Solyc07g006560.3	7.16	Hypersensitive response assisting protein (AHRD V3.3 *** Q9SWC6_CAPAN)
Solyc05g055343.1	6.82	Glycosyltransferase (AHRD V3.3 *** K4CEK8_SOLLC)
Solyc07g008380.2	6.67	HXXXD-type acyl-transferase family protein, putative (AHRD V3.3 *** A0A061E8Z9_THECC)
Solyc07g008410.3	6.65	Protein DETOXIFICATION (AHRD V3.3 *** K4CBW0_SOLLC)
Solyc01g006580.3	5.87	2-oxoglutarate-dependent dioxygenase-related family protein (AHRD V3.3 *** B9GL08_POPTR)
Solyc07g061800.3	5.85	SOUL heme-binding family protein (AHRD V3.3 *** AT1G17100.1)
Solyc01g096320.3	5.83	Homeobox-leucine zipper protein (AHRD V3.3 *** M4W1Z7_TOBAC)
Solyc01g056370.3	5.8	Hydroxyproline-rich glycoprotein family protein (AHRD V3.3 --* AT1G61080.6)
Solyc12g010020.2	5.64	Leucine aminopeptidase A1
Solyc11g021060.2	5.56	TOMARPIX proteinase inhibitor
Solyc01g094485.1	5.38	NAC transcription factor (AHRD V3.3 *-* B3VK71_TOBAC)
Solyc08g074897.1	5.25	F-box/RNI/FBD-like domain protein (AHRD V3.3 *** G7I7L0_MEDTR)
Solyc03g111100.1	5.23	LOW QUALITY:AtIII18x5-like protein (AHRD V3.3 *** AT3G48510.1)
Solyc12g009240.1	5.18	Ethylene-responsive transcription factor ERF017 (AHRD V3.3 *** ERF17_ARATH)
Solyc03g098700.1	5.05	Kunitz-type protease inhibitor D (AHRD V3.3 *** M1LA62_SOLTU)
Solyc12g039080.2	4.99	Leucine-rich repeat protein kinase family protein (AHRD V3.3 *-* AT2G37050.3)
Solyc07g064600.3	4.96	inducible plastid-lipid associated protein
Solyc03g098710.1	4.91	Kunitz trypsin inhibitor (AHRD V3.3 *** B8Y888_TOBAC)
Solyc06g067980.3	4.89	Late embryogenesis abundant protein (AHRD V3.3 --* Q2QKE8_CATRO)
Solyc05g053400.2	4.72	Glycosyltransferase (AHRD V3.3 *** A0A0A1WC49_NICAT)
Solyc09g084450.3	4.66	proteinase inhibitor I
Solyc06g083800.3	4.6	ROP-interactive CRIB motif protein (AHRD V3.3 *-* A0A072U2K9_MEDTR)
Solyc07g043400.1	4.6	LOW QUALITY:C2H2 and C2HC zinc fingers superfamily protein (AHRD V3.3 --* AT5G26749.2)
Solyc11g022590.1	4.59	trypsin inhibitor-like protein precursor
Solyc07g008480.2	4.5	Pentatricopeptide repeat-containing protein (AHRD V3.3 *** A0A0B2SVC3_GLYSO)
Solyc01g016455.1	4.48	Ubiquitin carboxyl-terminal hydrolase-related protein (AHRD V3.3 --* AT3G47890.2)
Solyc08g013970.2	4.45	Disease resistance protein (AHRD V3.3 *** W9RZV6_9ROSA)
Solyc06g074180.2	4.38	Cytochrome P450 (AHRD V3.3 *** Q1AGW1_CAPAN)
Solyc03g098760.2	4.31	Kunitz-type protease inhibitor-like protein (AHRD V3.3 *** Q2XPY0_SOLTU)
Solyc09g092310.1	4.19	Ph-3 resistance protein (AHRD V3.3 *** A0A060D304_SOLPI)
Solyc09g083440.3	4.17	PIN-I protein (AHRD V3.3 *** Q4FE22_SOLTU)
Solyc03g025927.1	4.1	membrane steroid binding protein 1 (AHRD V3.3 --* AT5G52240.2)
Solyc01g099870.2	4.1	Bidirectional sugar transporter SWEET (AHRD V3.3 *-* M1CB29_SOLTU)
Solyc05g015715.1	4.08	LOW QUALITY:HAT family dimerisation domain containing protein (AHRD V3.3 --* Q7G4F1_ORYSJ)
Solyc03g096670.3	4.07	Protein phosphatase 2C (AHRD V3.3 *** Q8RVG0_TOBAC)
Solyc01g111950.3	4.06	Proline-rich receptor-like protein kinase PERK1 (AHRD V3.3 *** W9RKU6_9ROSA)
Solyc01g091870.3	4.02	SPX domain-containing family protein (AHRD V3.3 *** B9GW54_POPTR)
Solyc02g069490.3	3.93	Sterol reductase (AHRD V3.3 *** E1VD17_SOLTU)
Solyc04g005070.3	3.91	Major facilitator superfamily protein (AHRD V3.3 *** AT1G52190.1)
Solyc07g006570.3	3.86	Ribonuclease (AHRD V3.3 *** Q41722_ZINVI)
Solyc03g116360.2	3.81	Regulator of chromosome condensation (RCC1) family protein (AHRD V3.3 *** G7K368_MEDTR)
Solyc03g116970.2	3.8	Sister chromatid cohesion PDS5 B-B (AHRD V3.3 *-* A0A0B0PPN5_GOSAR)
Solyc04g005380.3	3.79	Ninja-family protein AFP1-like protein (AHRD V3.3 *** V5KZR9_SOLNI)
Solyc03g053040.1	3.71	nucleolar RNA-binding Nop10p family protein (AHRD V3.3 -** AT2G20490.3)
Solyc08g076970.3	3.69	Acetylornithine deacetylase (AHRD V3.3 *** ARGE_ARATH)
Solyc09g010566.1	3.69	Para-hydroxybenzoic acid efflux pump subunit AaeB/fusaric acid resistance protein (AHRD V3.3 *-* A0A103XP99_CYNCS)
Solyc05g012210.3	3.66	Ninja-family protein AFP1-like protein (AHRD V3.3 *** V5KZR9_SOLNI)
Solyc11g005960.1	3.66	Pentatricopeptide repeat-containing protein (AHRD V3.3 *** A0A103YER7_CYNCS)
Solyc07g043395.1	3.64	Cellulose synthase-like protein (AHRD V3.3 *-* A0A072TVD1_MEDTR)
Solyc02g079490.3	3.6	HXXXD-type acyl-transferase family protein, putative (AHRD V3.3 *** A0A061G8N7_THECC)
Solyc03g006010.3	3.58	calcium/calcium/calmodulin-dependent Serine/Threonine-kinase (AHRD V3.3 *** AT2G47010.2)
Solyc05g053120.1	3.57	Glycosyltransferase (AHRD V3.3 *** A0A0A1WC49_NICAT)
Solyc12g077650.2	3.56	30S ribosomal protein S12, chloroplastic (AHRD V3.3 *** RR12_HELAN)
Solyc07g045145.1	3.56	transmembrane protein (AHRD V3.3 *-* AT4G12680.1)
Solyc02g087540.2	3.53	P-loop containing nucleoside triphosphate hydrolases superfamily protein (AHRD V3.3 *** AT3G28510.1)
Solyc03g098790.3	3.52	Cathepsin D Inhibitor
Solyc01g100800.2	3.51	Pentatricopeptide repeat-containing family protein (AHRD V3.3 *** B9I6P8_POPTR)
Solyc01g057275.1	3.49	Calmodulin-binding transcription activator (AHRD V3.3 *-* A0A072TUJ0_MEDTR)
Solyc08g078190.1	3.47	ethylene-responsive transcription factor
Solyc02g083040.1	3.44	LOW QUALITY:DUF241 domain protein (AHRD V3.3 *** G7LA86_MEDTR)
Solyc07g043390.3	3.44	Cellulose synthase (AHRD V3.3 *** A0A118J5T2_CYNCS)
Solyc01g091590.3	3.44	LOW QUALITY:BON1-associated protein 2 (AHRD V3.3 *** W9QRQ0_9ROSA)
Solyc07g041920.3	3.4	Cysteine protease (AHRD V3.3 *** Q9LRI2_TOBAC)
Solyc02g086650.3	3.36	Phosphoenolpyruvate/phosphate translocator (AHRD V3.3 *** A0A0D3QJC6_CAMSI)
Solyc02g082260.3	3.35	3-hydroxy-3-methylglutaryl CoA reductase
Solyc09g084460.3	3.34	Proteinase inhibitor I (AHRD V3.3 *** Q43648_SOLTU)
Solyc03g120580.3	3.32	Leucine-rich receptor-like protein kinase family protein (AHRD V3.3 --* AT4G20270.1)
Solyc11g012130.2	3.27	Blue copper protein (AHRD V3.3 *** A0A0B2RLQ3_GLYSO)
Solyc07g040960.1	3.26	LOW QUALITY:Harbinger transposase-derived nuclease (AHRD V3.3 *** A0A103Y2W0_CYNCS)
Solyc02g086180.3	3.21	Delta(7)-sterol-C5(6)-desaturase (AHRD V3.3 *** SC5D_TOBAC)
Solyc07g008570.3	3.21	Purple acid phosphatase (AHRD V3.3 *** K4CBX4_SOLLC)
Solyc06g074090.3	3.2	Sterol delta-7 reductase (AHRD V3.3 *** Q6S5A3_TROMA)
Solyc00g277510.2	3.18	Photosystem II protein D1 (AHRD V3.3 *-* PSBA_SOLNI)
Solyc03g124110.2	3.17	CBF
Solyc11g020230.1	3.14	Cytokinin-regulated kinase 1 (AHRD V3.3 *** Q9FUK3_TOBAC)
Solyc06g062370.3	3.14	Acid phosphatase-like protein 1 (AHRD V3.3 *** V9MHL3_9ROSA)
Solyc06g073350.3	3.14	Calcium-dependent protein kinase, putative (AHRD V3.3 *** B9T5K7_RICCO)
Solyc12g038800.1	3.14	NADH dehydrogenase subunit F (AHRD V3.3 --* Q4VMS4_9ROSI)
Solyc04g013200.1	3.13	stomatal cytokinesis defective / SCD1 protein (SCD1) (AHRD V3.3 --* AT1G49040.4)
Solyc05g051250.3	3.11	Glutamine synthetase (AHRD V3.3 *** A0A0V0I3I3_SOLCH)
Solyc02g062330.2	3.11	Kinesin-like protein (AHRD V3.3 *** M1AVJ1_SOLTU)
Solyc01g109120.3	3.07	Transducin/WD40 repeat-like superfamily protein (AHRD V3.3 *** AT3G18950.1)
Solyc11g066390.2	3.05	superoxide dismutase 3
Solyc05g012810.2	3.04	transmembrane protein (AHRD V3.3 *-* AT3G11810.1)
Solyc10g075110.2	3.04	Non-specific lipid-transfer protein (AHRD V3.3 *** M1AVB9_SOLTU)
Solyc02g082410.3	3.04	Tonoplast monosaccharide transporter 3
Solyc01g098455.1	3.02	Homogentisate 1,2-dioxygenase (AHRD V3.3 *-* Q9M6U1_SOLLC)
Solyc02g069060.3	3.02	Phloem protein 2 (AHRD V3.3 *** D0R6I7_MALDO)
Solyc11g068920.1	2.97	U-box domain-containing family protein (AHRD V3.3 *** B9P691_POPTR)
Solyc08g081453.1	2.97	Nuclear transport factor 2 (NTF2) family protein (AHRD V3.3 *** AT5G41470.1)
Solyc12g009000.1	2.96	LOW QUALITY:Harbinger transposase-derived nuclease (AHRD V3.3 *** A0A103Y2W0_CYNCS)
Solyc02g086850.2	2.96	RNA exonuclease-like protein (AHRD V3.3 *** A0A072VJ45_MEDTR)
Solyc07g043420.3	2.95	2-oxoglutarate-dependent dioxygenase 2
Solyc09g074270.3	2.95	Gid1-like gibberellin receptor (AHRD V3.3 *** M9N8R2_NICAT)
Solyc07g061920.3	2.94	glucan synthase-like 4 (AHRD V3.3 *** AT3G14570.1)
Solyc10g006950.1	2.93	Transducin/WD40 repeat-like superfamily protein (AHRD V3.3 --* AT2G22040.1)
Solyc02g063390.3	2.93	3-oxo-5-alpha-steroid 4-dehydrogenase (AHRD V3.3 *** G7ZZ33_MEDTR)
Solyc04g006970.3	2.92	Phosphoenolpyruvate carboxylase (AHRD V3.3 *** A6YM33_RICCO)
Solyc03g026050.3	2.89	Terminal flower 1 (AHRD V3.3 *** G7ZV36_MEDTR)
Solyc08g005250.3	2.88	Lysine-specific demethylase REF6 (AHRD V3.3 *-* W9R3C0_9ROSA)
Solyc03g007230.3	2.87	Protein phosphatase 2c, putative (AHRD V3.3 *** B9RIK1_RICCO)
Solyc04g070987.1	2.87	Terpene cyclase/mutase family member (AHRD V3.3 *-* B1PLH3_SOLLC)
Solyc06g074463.1	2.87	Peroxisome biogenesis protein 16 (AHRD V3.3 *-* A0A0B2P914_GLYSO)
Solyc05g018880.1	2.86	Lysine-specific histone demethylase 1 like 1 (AHRD V3.3 *-* A0A0B2PY52_GLYSO)
Solyc08g008280.3	2.86	WRKY transcription factor 53
Solyc07g043500.1	2.85	Glycosyltransferase (AHRD V3.3 *** K4CEK8_SOLLC)
Solyc03g112440.1	2.85	Oleosin (AHRD V3.3 *** K4BK98_SOLLC)
Solyc09g061860.3	2.84	UDP-glucose:sterol 3-O-glucosyltransferase (AHRD V3.3 *** Q8H9B4_PANGI)
Solyc07g043460.3	2.84	Cytochrome P450, putative (AHRD V3.3 *** A0A061E4E7_THECC)
Solyc12g088220.2	2.84	SlBCAT1
Solyc03g082470.3	2.82	Receptor-like protein kinase (AHRD V3.3 *** M8BN66_AEGTA)
Solyc09g011150.1	2.82	LOW QUALITY:Ycf68 protein (AHRD V3.3 *-* A0A0K0Q5V3_9CARY)
Solyc02g030130.3	2.81	Subtilisin-like protease (AHRD V3.3 *-* A0A0B0N731_GOSAR)
Solyc04g077980.1	2.81	C2H2-type zinc finger protein
Solyc07g045180.3	2.79	CONSTANS-like zinc finger protein (AHRD V3.3 *** A0A023GS52_SOYBN)
Solyc12g039030.1	2.78	LOW QUALITY:Photosystem II protein D1 (AHRD V3.3 *-* PSBA_CUSOB)
Solyc10g009550.3	2.78	LOW QUALITY:WRKY transcription factor 42
Solyc05g050350.2	2.78	Cyclic nucleotide-gated channel (AHRD V3.3 *** A0A0K9PRG4_ZOSMR)
Solyc05g040100.3	2.78	Membrin (AHRD V3.3 *** A0A0V0HLU2_SOLCH)
Solyc11g045260.1	2.76	Photosystem II CP43 reaction center protein (AHRD V3.3 *-* PSBC_ZYGCR)
Solyc01g091170.3	2.76	arginase 2 ARG2
Solyc06g076400.3	2.75	Protein phosphatase 2C (AHRD V3.3 *** A0A103XPQ7_CYNCS)
Solyc07g043490.1	2.75	UDP-Gal:Tomatidine Galactosyltransferase
Solyc09g007765.1	2.75	Aquaporin-like protein (AHRD V3.3 *-* A0A103XNC2_CYNCS)
Solyc12g098390.2	2.75	Ankyrin repeat-containing protein, putative (AHRD V3.3 *** B9RWH7_RICCO)
Solyc01g096740.3	2.73	Protein zinc induced facilitator-like 1 (AHRD V3.3 *** A0A0B0NBA1_GOSAR)
Solyc04g076140.3	2.69	Rho GTPase-activating protein (AHRD V3.3 *** A0A0K9NLF4_ZOSMR)
Solyc09g090910.2	2.69	auxin-regulated IAA13
Solyc01g007955.1	2.68	alpha/beta-Hydrolases superfamily protein (AHRD V3.3 *** AT1G10740.4)
Solyc02g085590.3	2.68	BAC19.13 (AHRD V3.3 *** Q9FYW3_SOLLC)
Solyc02g065490.3	2.67	BEL1-related homeotic protein 22 (AHRD V3.3 *** Q8LLE0_SOLTU)
Solyc12g036325.1	2.66	Protein kinase family protein (AHRD V3.3 *** AT5G38210.3)
Solyc10g080640.2	2.66	calmodulin-binding family protein (AHRD V3.3 *** AT3G13600.2)
Solyc01g096410.3	2.64	Phosphatidylinositol-4-phosphate 5-kinase (AHRD V3.3 *** J7K3W0_TOBAC)
Solyc10g086530.1	2.64	GRAS family transcription factor (AHRD V3.3 *** A0A072U0I2_MEDTR)
Solyc07g065920.3	2.63	DUF2431 domain protein (AHRD V3.3 *-* G7IY67_MEDTR)
Solyc09g011860.3	2.63	O-fucosyltransferase family protein (AHRD V3.3 *** AT3G54100.1)
Solyc12g056200.2	2.61	transferring glycosyl group transferase (DUF604) (AHRD V3.3 *** AT4G11350.1)
Solyc01g105320.3	2.61	Metacaspase 1, putative (AHRD V3.3 *** A0A061E359_THECC),Pfam:PF00656
Solyc03g046200.1	2.6	LOW QUALITY:Glycoside hydrolase, family 81 (AHRD V3.3 *** A0A103YH72_CYNCS)
Solyc06g083170.3	2.58	bHLH transcription factor 049
Solyc12g038080.1	2.58	LOW QUALITY:Photosystem II CP43 reaction center protein (AHRD V3.3 *-* PSBC_SOLTU)
Solyc03g045140.3	2.58	Cyclopropane-fatty-acyl-phospholipid synthase (AHRD V3.3 *** AT3G23530.1)
Solyc06g007790.1	2.58	LOW QUALITY:Transmembrane protein, putative (AHRD V3.3 *-* G7L045_MEDTR)
Solyc03g006840.3	2.57	LOW protein: M-phase inducer phosphatase-like protein (AHRD V3.3 *** AT5G62170.1)
Solyc12g056527.1	2.57	Exocyst complex component, putative (AHRD V3.3 *-* B9T2G4_RICCO)
Solyc11g005560.2	2.55	Cellulose synthase (AHRD V3.3 *** M0ZXJ5_SOLTU)
Solyc08g083130.3	2.55	Homeobox-leucine zipper protein (AHRD V3.3 *** K4MNF8_MEDSA)
Solyc10g081700.2	2.52	ATP synthase subunit b, chloroplastic (AHRD V3.3 --* ATPF_PIPCE)
Solyc03g123390.3	2.51	Alpha/beta-Hydrolases superfamily protein, putative (AHRD V3.3 *** A0A061GDN4_THECC)
Solyc01g079620.3	2.5	colorless fruit epidermis
Solyc01g008910.2	2.5	Scarecrow-like transcription factor 3 family protein (AHRD V3.3 *** B9HP16_POPTR)
Solyc01g060085.1	2.49	Ribulose bisphosphate carboxylase large chain (AHRD V3.3 *-* RBL_LAVLA)
Solyc11g045610.2	2.49	Protein kinase family protein (AHRD V3.3 *** Q9LQ29_ARATH)
Solyc01g091320.3	2.49	sterol C4-methyl oxidase 1-2 (AHRD V3.3 *** AT4G22756.1)
Solyc09g008530.2	2.48	F-box and Leucine Rich Repeat domains containing protein, putative isoform 1 (AHRD V3.3 *** A0A061ETN1_THECC)
Solyc05g006010.3	2.47	Major facilitator superfamily protein (AHRD V3.3 *-* AT1G52190.1)
Solyc01g105510.3	2.47	LMBR1-like membrane protein (AHRD V3.3 *** AT5G65290.1)
Solyc01g066820.3	2.47	Kinesin-like protein (AHRD V3.3 *** K4AWT2_SOLLC)
Solyc12g055710.1	2.46	RING/U-box superfamily protein (AHRD V3.3 *** AT1G72310.1)
Solyc08g078680.3	2.46	Sec14p-like phosphatidylinositol transfer family protein (AHRD V3.3 *** AT5G47510.4)
Solyc10g081840.2	2.46	Nuclear transcription factor Y subunit (AHRD V3.3 *-* A0A0K9P8V1_ZOSMR)
Solyc05g014260.3	2.45	Two-component response regulator (AHRD V3.3 *** W9RKG5_9ROSA)
Solyc01g080680.3	2.45	Sugar facilitator protein 3
Solyc03g115610.3	2.44	LRR receptor-like kinase family protein (AHRD V3.3 *** A0A072USD7_MEDTR)
Solyc06g054620.3	2.43	Zinc finger transcription factor 43
Solyc06g062690.3	2.42	Nucleosome assembly protein 1-1 (AHRD V3.3 *-* NAP1A_ORYSJ)
Solyc09g018440.2	2.42	Gamma-interferon-inducible lysosomal thiol reductase, putative (AHRD V3.3 *-* B9SKZ5_RICCO)
Solyc01g007960.3	2.42	Kinase family protein (AHRD V3.3 *-* B9HTV7_POPTR)
Solyc04g070983.1	2.41	Terpene cyclase/mutase family member (AHRD V3.3 *** K4BT90_SOLLC)
Solyc10g074520.2	2.4	SEC1-family transport family protein (AHRD V3.3 *** B9MYY5_POPTR)
Solyc12g009930.2	2.4	Glycosyltransferase (AHRD V3.3 *** K4DC81_SOLLC)
Solyc10g009480.3	2.4	Cytochrome b561/ferric reductase transmembrane with DOMON related domain-containing protein (AHRD V3.3 *** AT3G61750.1)
Solyc04g082000.3	2.38	Phospholipase D (AHRD V3.3 *** K4BVS9_SOLLC)
Solyc09g009040.3	2.38	Sterol C-14 reductase (AHRD V3.3 *** A0A072VKE7_MEDTR)
Solyc12g094615.1	2.38	Ring/U-Box superfamily protein (AHRD V3.3 --* AT2G27950.3)
Solyc03g097530.3	2.37	Tapetum determinant 1 (AHRD V3.3 *** A0A061FZR9_THECC)
Solyc08g080270.3	2.36	UDP-galactose transporter (AHRD V3.3 *** M4QC22_PRUPE)
Solyc10g084860.1	2.36	Clade XI lectin receptor kinase (AHRD V3.3 *** K4D3S0_SOLLC)
Solyc05g005960.3	2.35	Major facilitator superfamily protein (AHRD V3.3 *** AT1G52190.1)
Solyc12g088230.2	2.35	mitochondrial malate dehydrogenase
Solyc02g088090.1	2.34	Calcium-binding EF-hand (AHRD V3.3 *** A0A103YHF0_CYNCS)
Solyc05g010640.3	2.34	LOW QUALITY:Redox-regulatory protein FAM213A (AHRD V3.3 *** A0A1D1Y8W1_9ARAE)
Solyc05g006020.3	2.34	Nucleobase-ascorbate transporter-like protein (AHRD V3.3 *** G7LFG1_MEDTR)
Solyc01g081640.3	2.34	DUF936 family protein (AHRD V3.3 *** A2Q3C0_MEDTR)
Solyc08g007530.3	2.34	AT hook, DNA-binding motif-containing protein (AHRD V3.3 *** A0A103XG23_CYNCS)
Solyc04g051280.3	2.34	Transmembrane protein, putative (AHRD V3.3 *-* A0A072VMC3_MEDTR)
Solyc04g008230.3	2.34	Pectin lyase-like superfamily protein (AHRD V3.3 *** AT1G48100.1)
Solyc04g076950.3	2.33	Protein DETOXIFICATION (AHRD V3.3 *** K4BUD2_SOLLC)
Solyc03g114940.3	2.33	Cytochrome P450 (AHRD V3.3 *** A0A103Y3J6_CYNCS)
Solyc05g015433.1	2.33	kinase superfamily with octicosapeptide/Phox/Bem1p domain-containing protein (AHRD V3.3 --* AT2G35050.2)
Solyc03g078730.2	2.33	Glycosyltransferase (AHRD V3.3 *-* K4BHV3_SOLLC)
Solyc08g083500.2	2.33	Cytochrome P450 family protein (AHRD V3.3 *** U5GNW2_POPTR)
Solyc12g006470.2	2.32	viroid RNA-binding protein
Solyc04g039940.2	2.31	Pentatricopeptide repeat-containing family protein (AHRD V3.3 *** B9IHS8_POPTR)
Solyc08g007330.3	2.31	DNA mismatch repair protein mutS (AHRD V3.3 *** A0A0K9NP06_ZOSMR)
Solyc06g009490.3	2.31	Pentatricopeptide repeat-containing protein (AHRD V3.3 *-* A0A0B2SEE4_GLYSO)
Solyc07g018070.3	2.3	Double Clp-N motif-containing P-loop nucleoside triphosphate hydrolases superfamily protein, putative (AHRD V3.3 *** A0A061GSB6_THECC)
Solyc00g136565.1	2.3	2-oxoglutarate-dependent dioxygenase-related family protein (AHRD V3.3 *** B9GL08_POPTR)
Solyc10g080395.1	2.29	BED zinc finger,hAT family dimerization domain (AHRD V3.3 *-* A0A061FID3_THECC)
Solyc12g015800.2	2.29	RING/U-box superfamily protein (AHRD V3.3 *** AT5G55970.2)
Solyc06g074030.1	2.28	Polynucleotidyl transferase, ribonuclease H-like superfamily protein (AHRD V3.3 *** AT3G44260.1)
Solyc11g010850.2	2.28	1-deoxy-D-xylulose 5-phosphate synthase (AHRD V3.3 *** B6E973_STERE)
Solyc10g086250.2	2.28	R2R3MYB transcription factor 75
Solyc01g108780.3	2.28	methylketone synthase 1a
Solyc05g009880.3	2.27	bHLH transcription factor 038
Solyc09g074750.3	2.27	Metal tolerance-like protein (AHRD V3.3 *** A0A072VNM6_MEDTR)
Solyc03g116610.3	2.27	Ethylene-responsive transcription factor WIN1 (AHRD V3.3 *** A0A199V560_ANACO)
Solyc03g025925.1	2.24	F-box family protein (AHRD V3.3 --* D7LS19_ARALL)
Solyc05g051580.3	2.23	Phototropic-responsive NPH3 family protein (AHRD V3.3 *** AT5G10250.2)
Solyc11g069925.1	2.23	Disease resistance protein (AHRD V3.3 *** A0A068EUA9_SOLLC)
Solyc08g068600.3	2.22	Aromatic amino acid decarboxylase 1B (AHRD V3.3 *** Q1KSC5_SOLLC)
Solyc02g061850.3	2.22	Phospholipase D (AHRD V3.3 *** K4B675_SOLLC)
Solyc11g007420.1	2.22	LOW QUALITY:Receptor-like protein kinase (AHRD V3.3 *-* Q9M576_ORYSA)
Solyc10g086500.1	2.21	steroid 5 alpha reductase DET2
Solyc08g080400.1	2.21	GRAS family transcription factor (AHRD V3.3 *** A0A061G628_THECC)
Solyc10g008230.2	2.21	Disease resistance protein (AHRD V3.3 *** A0A118JXS4_CYNCS)
Solyc04g077440.3	2.2	Squalene monooxygenase (AHRD V3.3 *** Q506K3_DATIN)
Solyc06g072840.3	2.19	Hydrogen peroxide induced protein 1 (AHRD V3.3 *** J7F198_CAMSI)
Solyc03g120070.3	2.19	Pentatricopeptide repeat-containing family protein (AHRD V3.3 *** U5FID5_POPTR)
Solyc12g027753.1	2.18	Ribosomal protein S12 (AHRD V3.3 *-* A0A0C5G6K8_IPOBA)
Solyc07g020790.3	2.17	plastidic glucose translocator 3
Solyc09g007380.3	2.17	alpha/beta-Hydrolases superfamily protein (AHRD V3.3 *** AT5G02970.1)
Solyc02g081845.1	2.17	non-specific phospholipase C5 (AHRD V3.3 --* AT3G03540.1)
Solyc05g053270.1	2.17	DNA (Cytosine-5-)-methyltransferase (AHRD V3.3 *-* A0A0K9PLU1_ZOSMR)
Solyc10g084880.3	2.16	LOW QUALITY:Avr9/Cf-9 rapidly elicited protein 137 (AHRD V3.3 *** Q9FQZ2_TOBAC)
Solyc11g012050.1	2.16	MAP kinase kinase kinase 81
Solyc11g005230.1	2.16	LOW QUALITY:Protein SENSITIVITY TO RED LIGHT REDUCED 1 (AHRD V3.3 *** SRR1_ARATH)
Solyc10g079240.2	2.15	SUN-like protein 1
Solyc04g008200.3	2.15	LES457048 hero resistance protein 1 homologue
Solyc05g053965.1	2.15	Amino acid transporter, putative (AHRD V3.3 *** B9S8W8_RICCO)
Solyc07g055870.3	2.15	MAP kinase kinase kinase 58
Solyc06g074020.2	2.15	LOW QUALITY:ovate family protein12
Solyc07g052060.2	2.15	LOW QUALITY:HXXXD-type acyl-transferase family protein, putative (AHRD V3.3 *** A0A061E8Z9_THECC)
Solyc09g018280.1	2.13	Non-specific serine/threonine protein kinase (AHRD V3.3 *** K4CS94_SOLLC)
Solyc05g013440.3	2.13	Amine oxidase (AHRD V3.3 *** K4BY65_SOLLC)
Solyc02g081730.3	2.13	Reticulon-like protein (AHRD V3.3 *** A0A0V0IQH2_SOLCH)
Solyc01g091540.2	2.13	Growth-regulating factor (AHRD V3.3 *** M4T4B6_ARAHY)
Solyc12g013970.2	2.13	Protein kinase, putative (AHRD V3.3 *-* B9SRD1_RICCO),Pfam:PF14381
Solyc02g032940.3	2.12	Aspartic proteinase (AHRD V3.3 *** A0A0B0NH67_GOSAR)
Solyc03g098780.2	2.11	Cathepsin D Inhibitor
Solyc07g043480.1	2.1	Glycosyltransferase (AHRD V3.3 *** A0A0A1WC49_NICAT)
Solyc06g063260.3	2.1	alpha-1,2-Mannosidase (AHRD V3.3 *** K4C757_SOLLC)
Solyc05g055460.1	2.1	LOW QUALITY:Unknown protein (AHRD V3.3 )
Solyc10g006155.1	2.09	GATA transcription factor 26 (AHRD V3.3 --* AT4G17570.3)
Solyc04g082990.3	2.08	Tetratricopeptide repeat protein 37 (AHRD V3.3 *-* A0A1D1Y0Z0_9ARAE)
Solyc05g008235.1	2.08	MYB transcription factor (AHRD V3.3 *** W6JQG2_GENTR)
Solyc05g052410.2	2.08	Dehydration responsive element binding protein (AHRD V3.3 *** Q8GZF2_SOLLC)
Solyc08g080540.3	2.07	SolycHsfB2b
Solyc04g057940.3	2.06	Transducin/WD40 repeat-like superfamily protein (AHRD V3.3 *** A0A061EZ85_THECC)
Solyc04g070980.3	2.06	cycloartenol synthase 1
Solyc11g017285.1	2.06	Cyclin-B2-1 (AHRD V3.3 --* CCB21_ORYSJ)
Solyc04g009980.3	2.05	LIGHT-DEPENDENT SHORT HYPOCOTYLS-like protein (DUF640) (AHRD V3.3 *** AT1G07090.1)
Solyc10g076660.2	2.05	2-oxoglutarate (2OG) and Fe(II)-dependent oxygenase superfamily protein (AHRD V3.3 *** AT5G05600.1)
Solyc01g080640.3	2.04	Multidrug resistance protein ABC transporter family protein (AHRD V3.3 *** G7IF78_MEDTR)
Solyc01g103350.3	2.04	Protein kinase superfamily protein (AHRD V3.3 *** AT1G09600.1)
Solyc03g006550.3	2.04	Terpene synthase (AHRD V3.3 *** A0A076GH23_POPTR)
Solyc12g094400.2	2.04	Major facilitator superfamily protein (AHRD V3.3 *** AT5G42210.1)
Solyc03g112840.2	2.03	Transmembrane protein, putative (AHRD V3.3 *** G7J5E4_MEDTR)
Solyc08g066320.3	2.03	kinase family with leucine-rich repeat domain-containing protein (AHRD V3.3 *** AT5G25930.1)
Solyc09g011160.3	2.02	Regulator of chromosome condensation (RCC1) family protein (AHRD V3.3 *** AT3G53830.3)
Solyc06g068590.3	2.02	Kinase (AHRD V3.3 *** D7KWK7_ARALL)
Solyc03g026270.3	2.02	CBF
Solyc02g082050.3	2.02	disease resistance protein (TIR-NBS-LRR class) (AHRD V3.3 *** AT5G17680.2)
Solyc10g045290.2	2.01	Kinase interacting (KIP1-like) family protein, putative (AHRD V3.3 *** A0A061DQM7_THECC)
Solyc07g005520.1	2.01	BTB/POZ domain-containing protein (AHRD V3.3 *** W9QLB4_9ROSA)
Solyc01g079460.2	2.01	LOW QUALITY:BnaC09g16130D protein (AHRD V3.3 *** A0A078E278_BRANA)
Solyc08g080170.3	2	Hydroxymethylglutaryl-CoA synthase, putative (AHRD V3.3 *** B9RC08_RICCO)
Solyc03g078710.2	2	Glycosyltransferase (AHRD V3.3 *** M1C4J3_SOLTU)
Solyc06g050560.3	2	Receptor-like kinase (AHRD V3.3 *** C4TP22_SOYBN)
Solyc10g076780.1	2	LOW QUALITY:Alpha 1,4-glycosyltransferase family protein (AHRD V3.3 *** A0A061EQG3_THECC)
Solyc07g054310.2	1.98	Cell wall protein (AHRD V3.3 *** I6QN83_HELAN)
Solyc01g110440.4	1.97	arginine decarboxylase
Solyc02g033030.3	1.97	Histone H1 (AHRD V3.3 --* A0A151SYJ4_CAJCA)
Solyc03g007510.3	1.96	hAT transposon superfamily (AHRD V3.3 *** AT1G79740.4)
Solyc00g028960.1	1.96	Glutaredoxin family protein (AHRD V3.3 *** D7LTB3_ARALL)
Solyc03g119190.3	1.95	Reticulon-like protein (AHRD V3.3 *** K4BM68_SOLLC)
Solyc01g091330.3	1.95	Glutathione S-transferase (AHRD V3.3 *** A5YRT3_CAPAN)
Solyc01g081160.3	1.95	Beta-glucosidase, putative (AHRD V3.3 *-* B9SAQ1_RICCO)
Solyc04g082500.3	1.95	Protein kinase (AHRD V3.3 *** S8D6E4_9LAMI)
Solyc08g067360.3	1.95	WRKY transcription factor 45
Solyc04g082980.2	1.94	Tetratricopeptide repeat-containing protein (AHRD V3.3 *** D7KTV6_ARALL)
Solyc05g052980.3	1.94	Protein phosphatase 2C (AHRD V3.3 *** Q8RVG0_TOBAC)
Solyc09g066140.3	1.94	myosin-binding protein (Protein of unknown function, DUF593) (AHRD V3.3 *-* AT1G08800.4)
Solyc06g074760.2	1.94	Ring/U-Box superfamily protein (AHRD V3.3 *** AT2G27950.3)
Solyc02g083700.3	1.94	Alpha-mannosidase (AHRD V3.3 *** K4BAN8_SOLLC)
Solyc12g099290.2	1.93	Aldehyde dehydrogenase (AHRD V3.3 *** M1A0H0_SOLTU)
Solyc08g068810.3	1.92	Ubiquitin carboxyl-terminal hydrolase, putative (AHRD V3.3 *** B9RNT9_RICCO)
Solyc03g115890.3	1.92	expansin 10
Solyc06g043036.1	1.92	Ycf68 (AHRD V3.3 *-* A0A1B0ZD71_EUCUL)
Solyc04g071030.1	1.91	U-box domain-containing family protein (AHRD V3.3 *** B9HEI4_POPTR)
Solyc06g062460.3	1.91	bHLH transcription factor136
Solyc06g082980.3	1.91	Sterol-8,7-isomerase (AHRD V3.3 *** Q2TU57_MAIZE)
Solyc04g076720.2	1.91	WD repeat domain phosphoinositide-interacting 3 (AHRD V3.3 *-* A0A0B0P0U0_GOSAR)
Solyc07g053360.3	1.91	Late embryogenesis abundant domain-containing family protein (AHRD V3.3 *** B9IQP9_POPTR)
Solyc05g056080.3	1.91	zinc finger B-box protein (AHRD V3.3 *** AT5G45410.5)
Solyc05g013860.3	1.9	sieve element occlusion protein (AHRD V3.3 *** AT1G67790.1)
Solyc10g085670.2	1.9	MAP kinase kinase kinase 79
Solyc04g074820.2	1.9	RING/U-box superfamily protein, putative (AHRD V3.3 *** A0A061FLH6_THECC)
Solyc02g079070.3	1.9	Myosin-related family protein (AHRD V3.3 *-* B9H5P2_POPTR)
Solyc06g084200.2	1.89	flocculation FLO11-like protein (AHRD V3.3 *** AT4G02715.2)
Solyc06g005750.3	1.89	sterol 4-alpha-methyl-oxidase 2-1 (AHRD V3.3 *** AT1G07420.1)
Solyc09g015520.3	1.89	Leucine-rich receptor-like protein kinase family protein (AHRD V3.3 *** A0A061EHU9_THECC)
Solyc04g014910.3	1.89	Receptor-like kinase (AHRD V3.3 *-* A0A072TRW0_MEDTR)
Solyc12g056280.2	1.89	Transmembrane protein, putative (AHRD V3.3 *-* G7J9T6_MEDTR)
Solyc08g042010.3	1.89	Exostosin family protein (AHRD V3.3 *** A0A061GIR4_THECC)
Solyc10g078495.1	1.89	Aquaporin SIP1-1 (AHRD V3.3 *-* W9R1G9_9ROSA)
Solyc05g013310.1	1.88	protein kinase family protein (AHRD V3.3 *-* AT5G54380.1)
Solyc06g036290.3	1.88	heat shock protein 90
Solyc05g047440.1	1.88	LOW QUALITY:Ycf1 protein (AHRD V3.3 *-* ATCG01130.1)
Solyc06g063280.1	1.88	LOW QUALITY:Zinc finger family protein (AHRD V3.3 *** B9HV28_POPTR)
Solyc10g076920.2	1.87	BZIP transcription factor (AHRD V3.3 *** A0A0K2JKR5_GOSHI)
Solyc08g068920.3	1.87	Protein kinase superfamily protein (AHRD V3.3 *** AT5G24970.3)
Solyc03g006380.3	1.87	Transcriptional corepressor LEUNIG (AHRD V3.3 *-* A0A151S5T0_CAJCA)
Solyc01g099960.3	1.87	Pectinesterase (AHRD V3.3 *-* M1CB39_SOLTU)
Solyc09g056135.1	1.87	Ribosomal protein L15 (AHRD V3.3 *** K4CTA8_SOLLC)
Solyc01g102520.3	1.87	MLO-like protein (AHRD V3.3 *** K4B1I0_SOLLC)
Solyc03g116890.3	1.87	WRKY transcription factor 39
Solyc11g007020.2	1.86	mevalonate disphosphate decarboxylase
Solyc02g065570.1	1.86	LOW QUALITY:Rotundifolia-like protein (AHRD V3.3 *** A0A072V006_MEDTR)
Solyc06g034340.2	1.86	NAC domain protein, (AHRD V3.3 *** A0A061G781_THECC)
Solyc01g006380.2	1.86	U-box domain-containing protein (AHRD V3.3 *** B6V8G2_HELAN)
Solyc02g068890.3	1.85	Pentatricopeptide repeat superfamily protein (AHRD V3.3 *** A0A061GDR6_THECC)
Solyc03g094060.3	1.85	RNA-binding family protein (AHRD V3.3 *-* A0A061FZR7_THECC)
Solyc05g014710.3	1.85	Remorin family protein (AHRD V3.3 *** A0A061E752_THECC)
Solyc04g071285.1	1.85	ENTH/ANTH/VHS superfamily protein (AHRD V3.3 --* AT5G57200.1)
Solyc10g074680.2	1.85	Transcription factor GRAS (AHRD V3.3 *** A0A103Y639_CYNCS)
Solyc04g005410.2	1.85	Ureide permease (AHRD V3.3 *** A0A124SG70_CYNCS)
Solyc05g013870.3	1.84	Sieve element occlusion c (AHRD V3.3 *** E2FKK0_9SOLN)
Solyc03g115370.3	1.84	Diacylglycerol kinase (AHRD V3.3 *** K4BL39_SOLLC)
Solyc01g090710.3	1.84	cytosolic malate dehydrogenase
Solyc12g011010.2	1.83	protodermal factor 1 (AHRD V3.3 *-* AT2G42840.1)
Solyc08g074630.2	1.83	polyphenol oxidase precursor
Solyc01g109210.2	1.83	LOW QUALITY:transmembrane protein (AHRD V3.3 --* AT3G04310.2)
Solyc04g055260.3	1.83	S-adenosyl-L-methionine:benzoic acid/salicylic acid carboxyl methyltransferase (AHRD V3.3 *** H9BID1_NICAT)
Solyc11g013300.2	1.83	Pathogenesis-related thaumatin family protein (AHRD V3.3 *** G7K8X4_MEDTR)
Solyc01g081620.3	1.83	Vacuolar protein sorting-associated protein 62 (AHRD V3.3 *** A0A103Y146_CYNCS)
Solyc10g085120.2	1.82	Receptor-kinase, putative (AHRD V3.3 *** B9SUC9_RICCO)
Solyc03g026040.3	1.82	LRR receptor-like kinase family protein (AHRD V3.3 *** A0A072VNY9_MEDTR)
Solyc01g109150.4	1.82	cytochrome P450 CYP74C4
Solyc12g010310.2	1.82	Zinc finger CCCH domain-containing protein 32 (AHRD V3.3 --* C3H32_ORYSJ)
Solyc08g076025.1	1.81	Tudor/PWWP/MBT superfamily protein (AHRD V3.3 *** G7K6J4_MEDTR)
Solyc05g051660.1	1.81	Alpha/beta-Hydrolases superfamily protein (AHRD V3.3 *** A0A061EKQ6_THECC)
Solyc01g087580.3	1.81	LOW QUALITY:SNF2 domain-containing protein / helicase domain-containing protein / zinc finger protein-like protein (AHRD V3.3 --* AT1G50410.4)
Solyc01g108020.3	1.8	Thioredoxin (AHRD V3.3 *** A0A103YKE9_CYNCS)
Solyc01g080910.2	1.8	LOW QUALITY:polyadenylate-binding protein 1-B-binding protein (AHRD V3.3 *** AT4G19950.1)
Solyc11g068895.1	1.8	Late embryogenesis abundant (LEA) hydroxyproline-rich glycoprotein family (AHRD V3.3 *** AT2G27260.1)
Solyc02g068040.3	1.79	RNI-like superfamily protein (AHRD V3.3 --* AT4G02760.9)
Solyc10g005740.2	1.79	Sec14p-like phosphatidylinositol transfer family protein (AHRD V3.3 *** AT1G55690.5)
Solyc10g005220.3	1.79	RING/U-box superfamily protein (AHRD V3.3 *-* A0A061DVK0_THECC)
Solyc10g080150.2	1.79	Methyltransferase (AHRD V3.3 *-* K4D2Q6_SOLLC)
Solyc02g068610.2	1.79	Ankyrin repeat-containing protein (AHRD V3.3 *** A0A103XBI3_CYNCS)
Solyc02g078910.3	1.79	endonuclease AM238701
Solyc04g026020.3	1.79	Sieve element occlusion c (AHRD V3.3 *** E2FKK0_9SOLN)
Solyc04g072030.1	1.78	Dynamin-related protein (AHRD V3.3 *** A0A1B0UTC3_TOBAC)
Solyc02g083720.3	1.78	MLO-like protein (AHRD V3.3 *** K4BAP0_SOLLC)
Solyc03g119580.1	1.78	Solanum lycopersicum Cytokinin Response Factor 9
Solyc10g009110.1	1.77	ethylene response factor F.5
Solyc04g054990.3	1.77	PLAT domain-containing protein 1 (AHRD V3.3 *** PLAT1_ARATH)
Solyc09g075580.1	1.77	LOW QUALITY:CheY-like two-component responsive regulator family protein (AHRD V3.3 --* AT4G18020.9)
Solyc09g008780.3	1.76	Sulfite exporter TauE/SafE family protein (AHRD V3.3 *** AT2G36630.1)
Solyc03g043940.3	1.76	O-methyltransferase, putative (AHRD V3.3 *-* B9SGP1_RICCO)
Solyc02g079290.3	1.76	protein SELF PRUNING 2G
Solyc10g009050.3	1.75	DUF616 family protein (AHRD V3.3 *** A0A072UMP6_MEDTR)
Solyc01g109330.3	1.75	cytochrome c biogenesis protein-like protein
Solyc07g017730.3	1.74	Glucan endo-1,3-beta-glucosidase, putative (AHRD V3.3 *** B9RR12_RICCO)
Solyc10g086270.2	1.74	R2R3MYB transcription factor 28
Solyc08g065210.1	1.74	LOW QUALITY:Type I inositol-1,4,5-trisphosphate 5-phosphatase (AHRD V3.3 --* A0A072UDV5_MEDTR)
Solyc06g068690.3	1.74	Respiratory burst oxidase homolog (AHRD V3.3 *** Q84KK7_NICBE)
Solyc02g078130.3	1.74	bHLH transcription factor 079
Solyc11g040330.2	1.73	Endo-1,4-beta-xylanase A (AHRD V3.3 *** W9QKK9_9ROSA)
Solyc07g063410.3	1.73	JA2-like
Solyc01g102300.3	1.73	bHLH transcription factor 006
Solyc11g005650.1	1.73	Ubiquitin family protein (AHRD V3.3 *-* AT4G02890.4)
Solyc04g052890.2	1.73	SAUR-like auxin-responsive protein family, putative (AHRD V3.3 *** A0A061E5G9_THECC)
Solyc06g069460.2	1.73	TCP transcription factor 6
Solyc01g096370.3	1.72	Basic helix loop helix (BHLH) family transcription factor (AHRD V3.3 *** A0A072TYH1_MEDTR)
Solyc05g026180.2	1.72	NAC domain protein (AHRD V3.3 *** S5R947_9ROSA)
Solyc05g053010.1	1.72	Lectin receptor kinase (AHRD V3.3 *** A0A0K1U259_NICBE)
Solyc11g021210.1	1.72	Cytochrome c biogenesis protein CcsA (AHRD V3.3 *** CCSA_SOLLC)
Solyc11g011540.2	1.72	F-box/RNI/FBD-like domain protein (AHRD V3.3 *** A0A072TJJ6_MEDTR)
Solyc10g008650.2	1.72	LOW QUALITY:Anthocyanin 5-aromatic acyltransferase (AHRD V3.3 *-* A0A0B2REP2_GLYSO)
Solyc05g017760.3	1.71	Acetoacetyl-CoA thiolase (AHRD V3.3 *** F5CLC4_CATRO)
Solyc05g042050.3	1.71	Nodulin MtN21/EamA-like transporter family protein (AHRD V3.3 *-* A0A072UZA3_MEDTR)
Solyc06g071500.3	1.7	Boron transporter, putative (AHRD V3.3 *** B9RB14_RICCO)
Solyc01g090730.3	1.7	Squamosa promoter binding protein 8b
Solyc06g075370.3	1.7	Dof zinc finger protein (AHRD V3.3 *** W9RMR9_9ROSA)
Solyc02g092070.3	1.7	Growth-regulating factor (AHRD V3.3 *** A0A072VEY4_MEDTR)
Solyc06g051820.3	1.7	myosin heavy chain-like protein (AHRD V3.3 *** AT5G53310.1)
Solyc07g065930.3	1.69	BTB/POZ domain-containing protein (AHRD V3.3 *** A0A097PQ10_SOLLC)
Solyc07g066230.3	1.69	Receptor kinase (AHRD V3.3 *** A0A0K9P920_ZOSMR)
Solyc06g075600.3	1.69	Ankyrin repeat family protein (AHRD V3.3 *** AT1G07710.2)
Solyc06g075420.1	1.69	LOW QUALITY:phosphoglycerate/bisphosphoglycerate mutase family protein (AHRD V3.3 --* AT5G22620.6)
Solyc08g074890.3	1.69	U6 snRNA phosphodiesterase (AHRD V3.3 --* A0A0D2PGE3_GOSRA)
Solyc11g069330.1	1.68	LOW QUALITY:S-adenosyl-L-methionine-dependent methyltransferases superfamily protein (AHRD V3.3 *-* AT1G24480.1)
Solyc04g072900.1	1.68	dehydration-responsive element binding protein 3
Solyc03g093560.1	1.68	ethylene response factor C.6
Solyc07g063000.3	1.68	Leucine-rich repeat receptor-like protein kinase (AHRD V3.3 *** C0LGV8_ARATH)
Solyc05g056200.1	1.68	Kinase family protein (AHRD V3.3 *** A9P9S2_POPTR)
Solyc11g007840.2	1.68	Glycosyl transferase, family 1 (AHRD V3.3 *** A0A124SG25_CYNCS)
Solyc06g009225.1	1.68	Translation factor GUF1 homolog, mitochondrial (AHRD V3.3 --* GUF1_ORYSI)
Solyc05g005630.3	1.68	Ubiquitin-like-specific protease 1D (AHRD V3.3 *** A0A0B2R587_GLYSO)
Solyc02g036260.3	1.68	ERD (early-responsive to dehydration stress) family protein (AHRD V3.3 *** AT4G22120.6)
Solyc04g005620.3	1.68	CASP-like protein (AHRD V3.3 *** K4BNG8_SOLLC)
Solyc10g079150.2	1.68	Nuclear transcription factor Y subunit (AHRD V3.3 *-* A0A0K9P8V1_ZOSMR)
Solyc10g085225.1	1.67	Heparanase-like protein 3 (AHRD V3.3 *** HPSE3_ARATH)
Solyc10g076450.2	1.67	Ethylene-overproduction protein 1 (AHRD V3.3 *** W9R4D2_9ROSA)
Solyc01g096930.3	1.67	Phospholipid-transporting ATPase (AHRD V3.3 *** B9RL26_RICCO)
Solyc02g092820.3	1.67	IAA-amido synthetase 3-4
Solyc04g072895.1	1.67	Transducin/WD40 repeat-like superfamily protein (AHRD V3.3 *** AT1G78070.1)
Solyc12g007205.1	1.67	ATP synthase subunit a, chloroplastic (AHRD V3.3 --* ATPI_AMBTC)
Solyc04g009960.3	1.66	L-allo-threonine aldolase-related protein (AHRD V3.3 *** Q2XPX1_SOLTU)
Solyc02g084720.3	1.66	beta-galactosidase 6
Solyc03g114730.3	1.66	O-fucosyltransferase family protein (AHRD V3.3 *** AT5G15740.1)
Solyc01g086720.3	1.66	C2 domain-containing family protein (AHRD V3.3 *** B9GFS0_POPTR)
Solyc03g114240.3	1.65	Polygalacturonase non-catalytic protein (AHRD V3.3 *** G7K1D9_MEDTR)
Solyc02g072240.3	1.65	cellulose synthase family protein (AHRD V3.3 *** AT4G18780.1)
Solyc11g011980.3	1.65	Transducin/WD40 repeat-like superfamily protein (AHRD V3.3 *** AT2G32950.1)
Solyc08g007000.3	1.65	Protein phosphatase 2C (AHRD V3.3 *** A0A124SBW4_CYNCS)
Solyc01g109470.3	1.65	Dehydration-responsive protein RD22, putative (AHRD V3.3 *** B9RBD8_RICCO)
Solyc09g065430.3	1.65	Lipid transfer protein (AHRD V3.3 *** G7K520_MEDTR)
Solyc10g084045.1	1.65	Transcription initiation factor TFIID subunit 8 (AHRD V3.3 --* A0A151S2X5_CAJCA)
Solyc05g007290.2	1.65	Regulator of chromosome condensation (RCC1) family with FYVE zinc finger domain-containing protein (AHRD V3.3 *** AT1G69710.2)
Solyc01g066457.1	1.64	Epoxide hydrolase-like protein (AHRD V3.3 *** A0A103YM44_CYNCS)
Solyc04g009470.3	1.64	Mediator of RNA polymerase II transcription subunit 15a (AHRD V3.3 *-* A0A199VYD9_ANACO)
Solyc07g055710.3	1.64	SolycHsfA4b
Solyc01g107260.3	1.64	myosin-2 heavy chain-like protein (AHRD V3.3 *** AT1G49870.1)
Solyc06g083700.3	1.64	Flavin-containing monooxygenase (AHRD V3.3 *** D2IGV4_SOLLC)
Solyc09g005750.3	1.63	5-methyltetrahydropteroyltriglutamate--homocysteine methyltransferase (AHRD V3.3 *** A0A0B0NEJ5_GOSAR)
Solyc11g066490.1	1.63	LOW QUALITY:Late embryogenesis abundant (LEA) hydroxyproline-rich glycoprotein family (AHRD V3.3 *** AT5G22870.1)
Solyc02g070845.1	1.63	F-box family protein (AHRD V3.3 *-* B9IAP0_POPTR)
Solyc02g064680.3	1.62	Calcium-transporting ATPase (AHRD V3.3 *** M1BXI4_SOLTU)
Solyc03g007530.3	1.62	ABC transporter family protein (AHRD V3.3 *** U5FPJ5_POPTR)
Solyc11g069700.2	1.62	Elongation factor 1-alpha (AHRD V3.3 *** EF1A_SOLLC)
Solyc09g005660.3	1.62	HAT transposon superfamily protein, putative (AHRD V3.3 *** A0A061GGP8_THECC)
Solyc02g082100.3	1.62	RING/U-box superfamily protein (AHRD V3.3 *-* AT2G34920.2)
Solyc06g050130.3	1.62	Alpha-galactosidase (AHRD V3.3 *** K4C5G0_SOLLC)
Solyc02g091650.3	1.62	DNA-binding protein, putative (duplicated DUF1399) (AHRD V3.3 *** AT2G22660.3)
Solyc08g007300.2	1.62	myb family transcription factor (AHRD V3.3 *-* AT5G41020.1)
Solyc07g064050.3	1.62	Hexosyltransferase (AHRD V3.3 *** K4CH88_SOLLC)
Solyc06g005980.3	1.62	Anthranilate synthase (AHRD V3.3 *** A0A0K9NQE9_ZOSMR)
Solyc03g117540.3	1.62	ABC transporter family protein (AHRD V3.3 *-* A0A097P9P6_HEVBR)
Solyc08g079890.2	1.61	P69e protein
Solyc06g035580.3	1.61	Glucose-methanol-choline (GMC) oxidoreductase family protein (AHRD V3.3 *** AT5G51950.3)
Solyc05g052570.3	1.61	Zinc finger transcription factor 39
Solyc09g007910.3	1.61	Phenylalanine ammonia-lyase (AHRD V3.3 *** A0A124SBF6_CYNCS)
Solyc08g082110.3	1.61	WRKY transcription factor 54
Solyc06g074110.3	1.61	BHLH transcription factor-like protein (AHRD V3.3 *-* A0A072UK41_MEDTR)
Solyc01g068360.3	1.61	Protein kinase (AHRD V3.3 *** Q2HVC0_MEDTR)
Solyc12g005970.1	1.6	LOW QUALITY:Disease resistance protein (CC-NBS-LRR class) family (AHRD V3.3 *-* AT5G35450.2)
Solyc08g068160.2	1.6	Flavin-containing monooxygenase (AHRD V3.3 *** K4CM40_SOLLC)
Solyc09g090320.2	1.6	Kinesin, motor domain-containing protein (AHRD V3.3 *** A0A103XI34_CYNCS)
Solyc02g080100.1	1.6	LOW QUALITY:Late embryogenesis abundant (LEA) hydroxyproline-rich glycoprotein family (AHRD V3.3 *** AT4G05220.1)
Solyc08g080890.3	1.6	heavy metal atpase 5 (AHRD V3.3 *** AT1G63440.1)
Solyc01g099150.4	1.6	Desiccation-related protein PCC13-62
Solyc08g007540.3	1.6	ACT domain-containing family protein (AHRD V3.3 *** B9N3K8_POPTR)
Solyc10g055250.1	1.6	LOW QUALITY:cold shock domain protein 1 (AHRD V3.3 *** AT4G36020.2)
Solyc02g086430.3	1.6	Zinc finger transcription factor 21
Solyc07g054115.1	1.6	Malate dehydrogenase [NADP], chloroplastic (AHRD V3.3 --* MDHP_MAIZE)
Solyc12g006460.2	1.59	Cytochrome P450 (AHRD V3.3 *** A0A124SDJ5_CYNCS)
Solyc01g017860.3	1.59	Delta-1-pyrroline-5-carboxylate synthase (AHRD V3.3 --* P5CS_VIGAC)
Solyc07g045185.1	1.59	CONSTANS-like zinc finger protein (AHRD V3.3 *-* A0A023GS52_SOYBN)
Solyc02g077980.2	1.59	Late embryogenesis abundant protein (LEA) family protein (AHRD V3.3 --* AT4G13230.1)
Solyc10g076500.2	1.59	Leucine-rich-repeat receptor-like protein (AHRD V3.3 *** A0A0D4WVW2_GOSBA)
Solyc06g068700.3	1.59	Calreticulin/calnexin (AHRD V3.3 *** A0A118JZ09_CYNCS)
Solyc05g005670.1	1.58	U-box domain-containing protein 18 (AHRD V3.3 *** W9RKZ7_9ROSA)
Solyc04g076460.3	1.58	Leucine-rich repeat receptor-like protein kinase family protein (AHRD V3.3 *** AT4G08850.2)
Solyc10g083380.2	1.58	Calmodulin binding protein, putative (AHRD V3.3 *** B9T5N0_RICCO)
Solyc02g064720.3	1.58	phototropic-responsive NPH3 family protein
Solyc04g080270.3	1.58	Cytochrome c oxidase subunit 3 (AHRD V3.3 *** A0A0B0MIX5_GOSAR)
Solyc02g092215.1	1.57	Galactosyl transferase GMA12/MNN10 family protein (AHRD V3.3 *** AT2G22900.1)
Solyc10g083670.2	1.57	Cellulose synthase-like protein (AHRD V3.3 *** L0ASI8_POPTO)
Solyc02g081420.3	1.57	P-loop containing nucleoside triphosphate hydrolases superfamily protein, putative (AHRD V3.3 *** A0A061EY56_THECC)
Solyc10g009350.3	1.57	MAP kinase kinase kinase 73
Solyc07g053230.3	1.57	R2R3MYB transcription factor 83
Solyc11g072580.2	1.57	Major facilitator superfamily protein (AHRD V3.3 *** AT3G45660.3)
Solyc03g007050.3	1.56	ERECTA-like 1 (AHRD V3.3 *** AT5G62230.1)
Solyc01g080150.3	1.56	tRNA dimethylallyltransferase
Solyc03g079880.3	1.56	Protease inhibitor/seed storage/lipid transfer family protein (AHRD V3.3 *** B9HHI8_POPTR)
Solyc12g013620.2	1.55	jasmonic acid 2
Solyc10g011700.3	1.55	RNA-binding KH domain-containing protein (AHRD V3.3 --* AT1G14170.3)
Solyc07g062685.1	1.55	Aspartyl/glutamyl-tRNA (Asn/Gln) amidotransferase subunit B (AHRD V3.3 *** A0A0B0PLB6_GOSAR)
Solyc11g073110.2	1.54	UPSTREAM OF FLC protein (DUF966) (AHRD V3.3 *** AT5G59790.1)
Solyc09g014990.3	1.54	WRKY transcription factor 33
Solyc08g014570.3	1.54	Ankyrin repeat family protein (AHRD V3.3 *** AT2G31820.1)
Solyc01g100460.3	1.54	BZIP transcription factor family protein (AHRD V3.3 *** B9GSS6_POPTR)
Solyc06g076270.3	1.54	Telomere-binding family protein (AHRD V3.3 *** B9HPG4_POPTR)
Solyc08g079880.2	1.53	P69C protein
Solyc07g053590.3	1.53	NAC domain-containing protein (AHRD V3.3 *** A0A060A134_BOENI)
Solyc06g076253.1	1.53	DCD (Development and cell death) domain protein (AHRD V3.3 *-* A0A072V4A1_MEDTR)
Solyc05g055650.3	1.53	Quinohemoprotein ethanol dehydrogenase type-1 (AHRD V3.3 *-* A0A0B2Q0Y5_GLYSO)
Solyc07g005770.2	1.53	LOW QUALITY:Disease resistance protein (AHRD V3.3 *** A0A118JXS4_CYNCS)
Solyc04g081900.3	1.52	Cysteine/Histidine-rich C1 domain family protein (AHRD V3.3 --* AT2G44380.1)
Solyc08g078670.2	1.52	LOW QUALITY:Eukaryotic aspartyl protease family protein (AHRD V3.3 *** A0A061G3B8_THECC)
Solyc08g081420.3	1.52	transferring glycosyl group transferase (DUF604) (AHRD V3.3 *** AT5G41460.1)
Solyc11g005915.1	1.52	Maturase K (AHRD V3.3 --* MATK_HUPLU)
Solyc02g071800.3	1.52	Receptor-like protein kinase (AHRD V3.3 *** B9I1R1_POPTR)
Solyc12g096920.1	1.52	Disease resistance protein (CC-NBS-LRR class) family protein (AHRD V3.3 *** G7IID2_MEDTR)
Solyc06g065940.3	1.52	Far1-related sequence 6-like protein (AHRD V3.3 *-* A0A0B0MXF2_GOSAR)
Solyc03g123370.3	1.51	RelA/SpoT-like protein (AHRD V3.3 *** A8DD65_IPONI)
Solyc02g090190.1	1.51	Molybdenum cofactor sulfurase (AHRD V3.3 *** A0A0B2NTX1_GLYSO)
Solyc05g013850.2	1.51	Sieve element occlusion c (AHRD V3.3 *** E2FKK0_9SOLN)
Solyc04g078670.3	1.51	NAC domain protein (AHRD V3.3 *** S5RUW2_9ROSA)
Solyc08g067595.1	1.51	Ribonuclease H-like protein (AHRD V3.3 --* A0A061FNB8_THECC)
Solyc11g012240.1	1.51	MBOAT (membrane bound O-acyl transferase) family protein (AHRD V3.3 *** AT5G55350.1)
Solyc01g068260.3	1.51	BRCT domain-containing family protein (AHRD V3.3 *-* U5GIX9_POPTR)
Solyc04g015520.3	1.5	Remorin family protein (AHRD V3.3 *** A0A061F452_THECC)
Solyc02g081300.3	1.5	Sucrose synthase (AHRD V3.3 *** A0A0C5DIW2_CAMSI)
Solyc09g010917.1	1.5	F-box family protein (AHRD V3.3 --* A0A061G9M7_THECC)
Solyc04g005430.3	1.49	S-adenosyl-L-methionine-dependent methyltransferases superfamily protein (AHRD V3.3 *** AT1G78240.2)
Solyc01g005400.3	1.49	Caleosin-related family protein (AHRD V3.3 *** AT1G70670.1)
Solyc02g082150.1	1.49	LOW QUALITY:root hair specific 4 (AHRD V3.3 *-* AT1G30850.1)
Solyc02g069987.1	1.49	Obg-like ATPase 1 (AHRD V3.3 --* B7FK99_MEDTR)
Solyc05g013400.3	1.48	Pentatricopeptide repeat superfamily protein, putative (AHRD V3.3 *** A0A061GR61_THECC)
Solyc04g072800.3	1.48	phosphoglycerate/bisphosphoglycerate mutase (AHRD V3.3 *** AT1G78050.1)
Solyc08g080220.2	1.48	DNA-directed RNA polymerase subunit (AHRD V3.3 *** A0A0V0J1K4_SOLCH)
Solyc12g017230.2	1.48	modifier of snc1 (AHRD V3.3 --* AT4G24680.5)
Solyc11g065770.1	1.48	Cytochrome P450, putative (AHRD V3.3 *** B9S4U7_RICCO)
Solyc02g079580.3	1.48	Serine/threonine-protein kinase (AHRD V3.3 *** M5WPV3_PRUPE)
Solyc12g088940.2	1.47	MAP kinase kinase kinase 87
Solyc01g066453.1	1.47	Epoxide hydrolase (AHRD V3.3 *-* S8E221_9LAMI)
Solyc05g054320.3	1.47	Epoxide hydrolase (AHRD V3.3 *** Q41413_SOLTU)
Solyc07g052790.2	1.47	disease resistance protein (TIR-NBS-LRR class) (AHRD V3.3 *** AT5G17680.2)
Solyc02g023950.3	1.47	Leucine-rich receptor-like protein kinase family protein (AHRD V3.3 *** AT4G20940.1)
Solyc06g053640.1	1.47	RING/U-box superfamily protein (AHRD V3.3 *** A0A061EMD3_THECC)
Solyc01g105670.3	1.46	Calcium-dependent protein kinase (AHRD V3.3 *** G3M0D5_HEVBR)
Solyc01g108560.4	1.46	Acetyl esterase IPR013094 Alpha_beta hydrolase fold-3
Solyc03g097460.3	1.46	integrator complex subunit (AHRD V3.3 *** AT3G07530.3)
Solyc09g097920.2	1.46	Mitochondrial transcription termination factor family protein (AHRD V3.3 *** AT1G74120.1)
Solyc01g048590.2	1.46	LOW QUALITY:Photosystem II protein D1 (AHRD V3.3 *-* PSBA_CHLVU)
Solyc10g006960.2	1.46	RING/U-box superfamily protein (AHRD V3.3 *-* AT3G58030.4)
Solyc07g006760.3	1.45	MAP kinase kinase kinase 43
Solyc11g007770.2	1.45	Exostosin-2 (AHRD V3.3 *** A0A0B2S0C1_GLYSO)
Solyc03g078090.3	1.45	Pectinesterase (AHRD V3.3 *** K4BHN9_SOLLC)
Solyc09g048970.2	1.45	DNA-directed RNA polymerase II subunit RPB7 (AHRD V3.3 *-* A0A0B0PUV3_GOSAR)
Solyc09g007460.3	1.45	POLAR LOCALIZATION DURING ASYMMETRIC DIVISION AND protein (AHRD V3.3 *** AT3G09730.2)
Solyc08g008380.3	1.45	Auxin Response Factor 9B
Solyc03g116560.1	1.45	Pentatricopeptide repeat-containing family protein (AHRD V3.3 *** B9MU52_POPTR)
Solyc01g087450.3	1.45	Protein EFR3 B (AHRD V3.3 *** A0A1D1ZEH0_9ARAE)
Solyc02g069560.3	1.45	Protein CHUP1, chloroplastic-like protein (AHRD V3.3 *** A0A0B0NZW9_GOSAR)
Solyc04g025170.3	1.45	ABC transporter G family member (AHRD V3.3 *-* A0A0K9PAR3_ZOSMR)
Solyc09g007810.3	1.44	Auxin Response Factor 16A
Solyc11g066730.2	1.44	phototropic-responsive NPH3 family protein
Solyc09g066280.3	1.44	basic helix loop helix (bHLH) DNA-binding superfamily protein (AHRD V3.3 *** AT1G06150.1)
Solyc06g068370.3	1.44	disease resistance protein (TIR-NBS-LRR class) (AHRD V3.3 --* AT2G17050.3)
Solyc06g071750.3	1.44	Octicosapeptide/Phox/Bem1p domain-containing protein kinase (AHRD V3.3 *** A0A0K9NT10_ZOSMR)
Solyc10g084080.2	1.44	Pentatricopeptide repeat superfamily protein, putative (AHRD V3.3 *** A0A061F037_THECC)
Solyc01g098820.3	1.44	Phototropic-responsive NPH3 family protein, putative (AHRD V3.3 *** A0A061FBG1_THECC)
Solyc05g052270.2	1.43	Non-specific serine/threonine protein kinase (AHRD V3.3 *** A0A0V0IJQ5_SOLCH)
Solyc09g005000.1	1.43	Clade VI lectin receptor kinase (AHRD V3.3 *** K4CPZ0_SOLLC)
Solyc03g121320.3	1.43	Tudor/PWWP/MBT superfamily protein (AHRD V3.3 *** A0A072TXL6_MEDTR)
Solyc09g007310.3	1.43	E3 ubiquitin-protein ligase (AHRD V3.3 *** A0A072VW29_MEDTR)
Solyc12g010740.2	1.43	Leucine-rich repeat receptor-like protein kinase (AHRD V3.3 *-* C0LGQ2_ARATH)
Solyc02g091710.3	1.43	Zinc finger (C3HC4-type RING finger) family protein (AHRD V3.3 *** AT5G49665.1)
Solyc09g007260.3	1.43	AP2-like ethylene-responsive transcription factor (AHRD V3.3 *** G7IU38_MEDTR)
Solyc12g038160.2	1.43	Lipase family protein (AHRD V3.3 *** B9I2Q8_POPTR)
Solyc10g009430.3	1.43	O-acyltransferase WSD1 (AHRD V3.3 *** W9R027_9ROSA)
Solyc04g081755.1	1.43	Lipase, GDSL (AHRD V3.3 *-* A0A103YES1_CYNCS)
Solyc06g035520.3	1.43	Gibberellin receptor GID1 (AHRD V3.3 *** A0A151RHF2_CAJCA)
Solyc01g073640.3	1.42	alcohol dehydrogenase-3,Pfam:PF13561
Solyc03g096880.3	1.42	Tudor/PWWP/MBT superfamily protein (AHRD V3.3 *** A0A0K9NN30_ZOSMR)
Solyc06g074070.3	1.42	Receptor-kinase-like protein (AHRD V3.3 *** A0A072U3D4_MEDTR)
Solyc12g100030.2	1.42	LOW QUALITY:Leucine-rich-repeat receptor-like protein (AHRD V3.3 *** A0A097BR55_GOSBA)
Solyc10g085610.2	1.42	Calmodulin binding protein, putative (AHRD V3.3 *** B9T5N0_RICCO)
Solyc02g084540.3	1.42	Transmembrane and coiled-coil domain-containing protein 4 (AHRD V3.3 *** A0A151R318_CAJCA)
Solyc02g089480.1	1.42	Glutamine dumper 2, putative (AHRD V3.3 *** A0A061ENI6_THECC)
Solyc10g079320.2	1.42	Glycosyltransferase (AHRD V3.3 *** K4D2H3_SOLLC)
Solyc03g033250.1	1.42	LOW QUALITY:tracheary element differentiation-related 6 (AHRD V3.3 *** AT1G43790.1)
Solyc08g076730.3	1.41	Tetratricopeptide repeat (TPR)-like superfamily protein (AHRD V3.3 *** AT4G17940.1)
Solyc07g005860.3	1.41	QWRF motif protein (DUF566) (AHRD V3.3 *** AT4G30710.3)
Solyc04g056390.3	1.41	isopentenyl diphosphate isomerase
Solyc07g005840.2	1.41	Cellulose synthase (AHRD V3.3 *** M1ARZ5_SOLTU)
Solyc01g066430.3	1.41	RING/U-box superfamily protein (AHRD V3.3 *** AT2G47560.1)
Solyc07g040990.3	1.41	Protein phosphatase 2C family protein (AHRD V3.3 *** AT5G57050.1)
Solyc01g007260.3	1.41	Double Clp-N motif-containing P-loop nucleoside triphosphate hydrolases superfamily protein (AHRD V3.3 *** A0A061ETP2_THECC)
Solyc10g076830.2	1.41	Laccase (AHRD V3.3 *** P93366_TOBAC)
Solyc01g106650.3	1.41	Xyloglucan endotransglucosylase/hydrolase (AHRD V3.3 *** K4B2N2_SOLLC)
Solyc01g008110.3	1.4	Cytochrome P450 (AHRD V3.3 *** A0A118JS81_CYNCS)
Solyc01g096190.3	1.4	Ca2+-ATPase
Solyc02g085010.1	1.4	histone-lysine N-methyltransferase, H3 lysine-9 specific SUVH3-like protein (AHRD V3.3 --* AT1G17770.1)
Solyc03g083510.3	1.4	Receptor-like kinase (AHRD V3.3 *** A0A191UPW4_CASSA)
Solyc05g006630.3	1.4	disease resistance protein (TIR-NBS-LRR class) (AHRD V3.3 *** AT1G27180.8)
Solyc09g005630.3	1.4	trichome birefringence-like protein (DUF828) (AHRD V3.3 *** AT5G01360.1)
Solyc01g107940.3	1.4	RING/U-box superfamily protein (AHRD V3.3 *** AT2G15530.7)
Solyc09g089530.3	1.4	Proteinase inhibitor I (AHRD V3.3 *** Q3S492_SOLTU)
Solyc02g084370.1	1.4	Non-specific serine/threonine protein kinase (AHRD V3.3 *** K4BAV3_SOLLC)
Solyc07g064580.3	1.39	actin cytoskeleton-regulatory complex pan-like protein (AHRD V3.3 *** AT1G50660.1)
Solyc06g062780.3	1.39	Phospholipid-transporting ATPase (AHRD V3.3 *** A0A0V0IZF4_SOLCH)
Solyc04g015970.3	1.39	ABC transporter family protein (AHRD V3.3 *** B9H9T2_POPTR)
Solyc07g062760.2	1.39	P-loop containing nucleoside triphosphate hydrolases superfamily protein, putative (AHRD V3.3 *** A0A061F6Y4_THECC)
Solyc01g100200.3	1.39	gras4
Solyc06g073110.3	1.39	DUF936 family protein (AHRD V3.3 *** G7JEV5_MEDTR)
Solyc02g092940.3	1.38	receptor-like kinase (AHRD V3.3 *** AT5G67280.1)
Solyc02g062375.1	1.38	Zinc finger CCCH domain-containing protein 44 (AHRD V3.3 *-* W9SN42_9ROSA)
Solyc09g008060.3	1.38	Glycosyltransferase (AHRD V3.3 *** K4CQJ5_SOLLC)
Solyc01g090860.3	1.38	Nucleotidyltransferase family protein (AHRD V3.3 *** AT4G00060.4)
Solyc01g107240.3	1.38	Peroxisomal membrane 22 kDa (Mpv17/PMP22) family protein (AHRD V3.3 *** AT4G33905.1)
Solyc02g072090.2	1.38	DNA polymerase III subunit gamma/tau (AHRD V3.3 *** A0A0B2ST31_GLYSO)
Solyc11g065930.2	1.38	Xanthine dehydrogenase (AHRD V3.3 *** H6UJ41_CAMSI)
Solyc01g112140.3	1.38	Flavin-containing monooxygenase (AHRD V3.3 *** M1B691_SOLTU)
Solyc07g049610.1	1.38	Xyloglucan galactosyltransferase KATAMARI1, putative (AHRD V3.3 *** B9R9L8_RICCO)
Solyc01g009220.3	1.38	Heat shock family protein (AHRD V3.3 *-* U5GG61_POPTR)
Solyc02g080120.2	1.38	Gibberellin 2-beta- dioxygenase 7
Solyc09g009550.3	1.38	Alpha/beta-Hydrolases superfamily protein (AHRD V3.3 *** A0A061ETT5_THECC)
Solyc02g083670.3	1.37	histidine kinase 1 (AHRD V3.3 *** AT2G17820.1)
Solyc11g044940.1	1.37	Kinase family protein (AHRD V3.3 *** A0A0K9P5Z4_ZOSMR)
Solyc04g008410.2	1.37	Pentatricopeptide repeat (PPR) superfamily protein (AHRD V3.3 *** AT1G03100.1)
Solyc09g091270.2	1.37	cotton fiber protein (AHRD V3.3 *** AT5G13880.2)
Solyc10g085070.2	1.37	UPF0503 protein, chloroplastic (AHRD V3.3 *** A0A199UN58_ANACO)
Solyc02g063330.3	1.37	Kinase family protein (AHRD V3.3 *** B9H386_POPTR)
Solyc01g080260.3	1.37	ARM repeat superfamily protein (AHRD V3.3 *** AT5G18980.1)
Solyc08g078040.3	1.37	FAD/NAD(P)-binding oxidoreductase family protein (AHRD V3.3 *** AT2G35660.1)
Solyc09g092430.3	1.36	Selenium binding family protein (AHRD V3.3 *** B9GFI5_POPTR)
Solyc01g098010.3	1.36	Acetyltransferase (GNAT) domain protein (AHRD V3.3 *** G7L0S4_MEDTR)
Solyc00g126010.1	1.36	LOW protein: NADH-ubiquinone oxidoreductase chain-like protein (AHRD V3.3 *-* ATMG01330.1)
Solyc04g014830.2	1.36	GRAS family transcription factor (AHRD V3.3 *** G7JLR5_MEDTR)
Solyc05g055540.2	1.36	Major facilitator superfamily protein (AHRD V3.3 *** AT2G39210.1)
Solyc12g006790.2	1.36	Argonaute10b
Solyc03g058910.3	1.36	Pectate lyase (AHRD V3.3 *** M1A3P9_SOLTU)
Solyc03g121960.3	1.35	phospholipid:diacylglycerol acyltransferase (AHRD V3.3 *** AT5G13640.1)
Solyc01g086810.2	1.35	NBS-LRR disease resistance protein (AHRD V3.3 *** G7IVT3_MEDTR)
Solyc03g122340.3	1.35	lipoxygenase D
Solyc05g015510.3	1.35	Squamosa promoter-binding protein 10
Solyc06g051540.3	1.35	Serine/threonine-protein kinase (AHRD V3.3 *** W0TR71_ACAMN)
Solyc01g068140.3	1.35	Transferase family protein (AHRD V3.3 *** B9I9B9_POPTR)
Solyc06g036060.3	1.35	Zinc finger, C2H2 (AHRD V3.3 *-* A0A103YJ68_CYNCS)
Solyc04g007580.1	1.35	LOW QUALITY:DUF4228 domain protein (AHRD V3.3 *** G7IAV0_MEDTR)
Solyc08g083315.1	1.35	50S ribosomal protein L16, chloroplastic (AHRD V3.3 --* RK16_PHAVU)
Solyc11g016930.1	1.35	Leucine-rich repeat receptor-like protein kinase (AHRD V3.3 *-* C0LGE9_ARATH)
Solyc12g089143.1	1.34	shaggy-like kinase 42 (AHRD V3.3 --* AT1G57870.4)
Solyc02g091660.3	1.34	Transcription factor GTE4 (AHRD V3.3 *** A0A0B2QCM2_GLYSO)
Solyc12g098380.2	1.34	zein-binding protein (Protein of unknown function, DUF593) (AHRD V3.3 *-* AT4G13630.2)
Solyc11g012510.2	1.34	GRAS1
Solyc03g117520.2	1.34	Protein FAR1-RELATED SEQUENCE 6 (AHRD V3.3 *** W9R3Q8_9ROSA)
Solyc01g097320.3	1.34	Mediator of RNA polymerase II transcription subunit 14 (AHRD V3.3 *** A0A061F303_THECC)
Solyc07g043620.3	1.34	Auxin Response Factor 6B
Solyc06g082440.1	1.34	Non-specific serine/threonine protein kinase (AHRD V3.3 *** K4CAA3_SOLLC)
Solyc09g007535.1	1.34	chromatin remodeling 38 (AHRD V3.3 --* AT3G42670.4)
Solyc05g053570.3	1.34	Pleiotropic drug resistance ABC transporter (AHRD V3.3 *** W0TUG3_ACAMN)
Solyc02g092600.3	1.34	Phototropic-responsive NPH3 family protein (AHRD V3.3 *-* A0A061DGZ5_THECC)
Solyc06g071350.3	1.33	BAH domain-containing protein, putative (AHRD V3.3 *** Q53J12_SOLLC)
Solyc09g082370.3	1.33	Type I inositol-1,4,5-trisphosphate 5-phosphatase CVP2 (AHRD V3.3 *** W9RZ96_9ROSA)
Solyc05g013410.3	1.33	F-box family protein (AHRD V3.3 *** AT1G70590.1)
Solyc03g082550.3	1.33	Homeobox leucine zipper (AHRD V3.3 *-* J7FWS7_ROSRU)
Solyc09g007900.3	1.33	Phenylalanine ammonia-lyase (AHRD V3.3 *** A0A124SBF6_CYNCS)
Solyc01g112070.3	1.33	O-fucosyltransferase family protein (AHRD V3.3 *** AT1G20550.1)
Solyc09g065760.3	1.33	DUF506 family protein (AHRD V3.3 *** G7ICN8_MEDTR)
Solyc03g025613.1	1.33	Tripeptidyl-peptidase 2 (AHRD V3.3 *-* A0A0B0NVF8_GOSAR)
Solyc11g013480.2	1.33	Auxin Response Factor 17
Solyc08g081840.3	1.33	BTB/POZ domain-containing POB1-like protein (AHRD V3.3 *** A0A0B0N127_GOSAR)
Solyc02g092620.3	1.33	Phototropic-responsive NPH3 family protein (AHRD V3.3 *-* A0A061DGZ5_THECC)
Solyc04g007290.3	1.33	DUF639 family protein (AHRD V3.3 *** G7L0J4_MEDTR)
Solyc01g099330.3	1.33	S-adenosyl-L-methionine-dependent methyltransferases superfamily protein (AHRD V3.3 *** AT4G01240.1)
Solyc03g121880.3	1.32	Protein phosphatase 2c, putative (AHRD V3.3 *** B9S5U9_RICCO)
Solyc04g080280.3	1.32	Lung seven transmembrane receptor family protein (AHRD V3.3 --* AT5G18520.1)
Solyc12g096020.2	1.32	Protein phosphatase 2c (AHRD V3.3 *** F8WL78_CITUN)
Solyc05g055070.3	1.32	Ethylene receptor homolog (AHRD V3.3 *** Q9XET9_SOLLC)
Solyc01g005000.3	1.32	Glutamate decarboxylase (AHRD V3.3 *** B1Q3F2_SOLLC)
Solyc09g015670.3	1.32	Vacuolar sorting receptor family protein (AHRD V3.3 *** B9HDJ2_POPTR)
Solyc09g065240.3	1.32	Patatin (AHRD V3.3 *** K4CUF1_SOLLC)
Solyc07g065985.1	1.32	Oleosin (AHRD V3.3 *-* A0A103Y4G9_CYNCS)
Solyc10g055730.2	1.32	HXXXD-type acyl-transferase family protein, putative (AHRD V3.3 *-* A0A061DGL0_THECC)
Solyc01g079410.3	1.32	Calcium-dependent phosphotriesterase superfamily protein (AHRD V3.3 *** A0A061DRE0_THECC)
Solyc03g116920.2	1.32	Sister chromatid cohesion protein PDS5 like B-B (AHRD V3.3 *-* A0A0B2PCJ8_GLYSO)
Solyc11g011000.2	1.32	Cysteine-rich repeat secretory protein 60 (AHRD V3.3 *** A0A061EEI8_THECC)
Solyc07g053740.1	1.31	Ethylene Response Factor F.4
Solyc07g052320.3	1.31	Hexosyltransferase (AHRD V3.3 *** K4CFD1_SOLLC)
Solyc04g080290.3	1.31	Sec14p-like phosphatidylinositol transfer family protein (AHRD V3.3 *** AT1G75170.2)
Solyc10g086430.2	1.31	Transducin/WD-like repeat-protein (AHRD V3.3 *** G7L3F0_MEDTR)
Solyc12g016220.2	1.31	Pvr4 (AHRD V3.3 *-* A0A1D5AHY8_CAPAN)
Solyc02g079590.3	1.31	Serine/threonine-protein kinase (AHRD V3.3 *** M1A226_SOLTU)
Solyc09g014240.3	1.31	Laccase (AHRD V3.3 *** P93366_TOBAC)
Solyc06g008300.3	1.31	Leucine-rich repeat receptor-like protein kinase family protein (AHRD V3.3 *** AT4G08850.1)
Solyc09g005480.3	1.31	F-box family protein, putative (AHRD V3.3 *** A0A061GHK4_THECC)
Solyc03g025923.1	1.31	Membrane steroid-binding 2-like protein (AHRD V3.3 --* A0A0B0NCY7_GOSAR)
Solyc06g074240.2	1.31	Beta-carotene
Solyc04g016177.1	1.31	Glycosyltransferase (AHRD V3.3 *** M1CLQ4_SOLTU)
Solyc11g007600.2	1.31	Cellulose synthase-like protein (AHRD V3.3 *** L0ASI8_POPTO)
Solyc06g082170.2	1.31	LOW QUALITY:Glutaredoxin family protein, putative (AHRD V3.3 *** A0A061GYL6_THECC)
Solyc03g097370.3	1.3	DNA-binding SMUBP-2 (AHRD V3.3 *** A0A0B0N417_GOSAR)
Solyc04g057930.3	1.3	Kinase family protein (AHRD V3.3 *** B9H7J5_POPTR)
Solyc02g092930.1	1.3	R2R3MYB transcription factor 44
Solyc05g052350.3	1.3	Receptor-like kinase (AHRD V3.3 *** C0SW26_SOYBN)
Solyc01g094640.3	1.3	Phosphatidylinositol N-acetyglucosaminlytransferase subunit P-like protein (AHRD V3.3 *** A0A072TN99_MEDTR)
Solyc11g013830.2	1.3	1-phosphatidylinositol-3-phosphate 5-kinase (AHRD V3.3 *** W9QXB1_9ROSA)
Solyc09g082830.3	1.3	Argonaute 10a
Solyc06g072830.3	1.3	WD40 repeat-containing protein (AHRD V3.3 *** A0A103YEC3_CYNCS)
Solyc05g006770.3	1.3	Kinase, putative (AHRD V3.3 *** A0A061E6J7_THECC)
Solyc06g052050.3	1.3	Heat shock protein 70 (AHRD V3.3 *** Q9M4E8_CUCSA)
Solyc12g099900.1	1.3	SCL3 (scarecrow-like 3)
Solyc04g014500.3	1.29	Nudix hydrolase-like protein (AHRD V3.3 *** G7J9C3_MEDTR)
Solyc09g007870.3	1.29	ethylene signaling protein
Solyc01g006400.3	1.29	Extensin-like protein (AHRD V3.3 *** O49946_SOLTU)
Solyc04g015360.3	1.29	GATA transcription factor (AHRD V3.3 *** K4BQ39_SOLLC)
Solyc03g119305.1	1.29	zinc finger protein-like protein (AHRD V3.3 *** AT3G18290.1)
Solyc06g076020.3	1.29	heat shock protein 70 kD
Solyc11g067070.1	1.29	Protein kinase (AHRD V3.3 *** A7VL53_WHEAT)
Solyc01g109200.3	1.29	RING/U-box superfamily protein (AHRD V3.3 *** A0A061DYT2_THECC)
Solyc01g113620.2	1.29	Disease resistance protein (TIR-NBS-LRR class) family (AHRD V3.3 *** AT5G36930.4)
Solyc08g079640.2	1.29	Pentatricopeptide repeat-containing protein (AHRD V3.3 *-* A0A103XK68_CYNCS)
Solyc05g009875.1	1.29	Transmembrane Fragile-X-F-associated protein (AHRD V3.3 *-* AT1G68820.4)
Solyc02g070440.3	1.28	Katanin p60 ATPase-containing subunit, putative (AHRD V3.3 *** B9S114_RICCO)
Solyc01g058260.3	1.28	Poly(A) polymerase, putative (AHRD V3.3 *** B9RZU0_RICCO)
Solyc09g061890.3	1.28	Pectate lyase (AHRD V3.3 *** M1BAL5_SOLTU)
Solyc07g062310.3	1.28	UNE1-like protein (AHRD V3.3 *** G7ITF5_MEDTR)
Solyc08g061980.3	1.28	Mechanosensitive ion channel family protein (AHRD V3.3 *** G7J8E6_MEDTR)
Solyc01g100240.3	1.28	Calmodulin-binding protein (AHRD V3.3 *** AT2G18750.3)
Solyc07g063260.3	1.28	MLO-like protein (AHRD V3.3 *** K4CH09_SOLLC)
Solyc04g076660.3	1.28	Rhamnogalacturonate lyase (AHRD V3.3 *** A0A151RUN0_CAJCA)
Solyc03g117547.1	1.28	ABC transporter family protein (AHRD V3.3 *** A0A097P9P6_HEVBR)
Solyc06g069693.1	1.28	Timing of CAB expression 1 (AHRD V3.3 *-* A0A097I4Y0_9ROSI)
Solyc06g062400.2	1.27	Protein CHUP1, chloroplastic (AHRD V3.3 *** A0A0B2RCB9_GLYSO)
Solyc06g082520.3	1.27	B3 domain-containing protein (AHRD V3.3 *** W9SAB7_9ROSA)
Solyc03g005060.3	1.27	nucleolar protein gar2-like protein (AHRD V3.3 *-* AT2G42320.2)
Solyc08g006170.1	1.27	Pentatricopeptide repeat-containing protein (AHRD V3.3 *** A0A118K1X6_CYNCS)
Solyc11g010170.2	1.27	LanC-like protein 2 (AHRD V3.3 *** A0A0B0NZR1_GOSAR)
Solyc09g016935.1	1.27	SH2 domain protein B (AHRD V3.3 --* AT1G78540.3)
Solyc06g008230.3	1.27	Tetratricopeptide repeat 7A (AHRD V3.3 *** A0A0B0PQU8_GOSAR)
Solyc07g066480.3	1.27	flacca
Solyc08g023490.3	1.27	Pentatricopeptide repeat-containing protein, putative (AHRD V3.3 *** B9SZL2_RICCO)
Solyc07g017680.2	1.27	Lysine-ketoglutarate reductase/saccharopine dehydrogenase (AHRD V3.3 *-* A0A072V2T5_MEDTR)
Solyc07g045570.2	1.27	Filament-plant-like protein (AHRD V3.3 *-* A0A072VFI4_MEDTR)
Solyc03g111797.1	1.26	Sieve element occlusion a (AHRD V3.3 *** E2FKJ8_9SOLN)
Solyc04g058140.3	1.26	GTPase obg (AHRD V3.3 *** A0A1D1XZG9_9ARAE)
Solyc01g079150.3	1.26	Boron transporter (AHRD V3.3 *** B6V758_VITVI)
Solyc03g114360.3	1.26	Poly [ADP-ribose] polymerase (AHRD V3.3 *** A0A067K7U4_JATCU)
Solyc10g074810.2	1.26	RING/U-box superfamily protein (AHRD V3.3 *** AT5G01960.1)
Solyc09g074670.3	1.26	Zinc finger, CW-type (AHRD V3.3 *** A0A103YNR4_CYNCS)
Solyc08g081890.3	1.26	ABC transporter family protein (AHRD V3.3 *** U5FPJ5_POPTR)
Solyc03g114850.3	1.26	Squamosa promoter binding protein 6a
Solyc06g048620.3	1.26	Leucine-rich receptor-like kinase family protein (AHRD V3.3 *** A0A072V1G8_MEDTR)
Solyc07g006890.1	1.26	Cytochrome P450, putative (AHRD V3.3 *** B9S4U5_RICCO)
Solyc06g082080.3	1.26	Protein phosphatase 2C (AHRD V3.3 *** Q3V656_SOLTU)
Solyc10g086600.2	1.26	Subtilisin-like protease (AHRD V3.3 *-* W9RLB7_9ROSA)
Solyc03g117820.1	1.26	Transcriptional adapter 1 (AHRD V3.3 *** A0A0B0NYM8_GOSAR)
Solyc06g050800.3	1.26	Amino acid transporter family protein (AHRD V3.3 *** B9HYI5_POPTR)
Solyc01g096940.3	1.26	Receptor-like kinase 17 (AHRD V3.3 *** A5A0Y6_SOLCH)
Solyc06g051390.3	1.26	transducin family protein / WD-40 repeat family protein (AHRD V3.3 *** AT5G05570.2)
Solyc09g089580.3	1.26	2-oxoglutarate (2OG) and Fe(II)-dependent oxygenase superfamily protein (AHRD V3.3 *** AT1G06620.1)
Solyc12g011170.2	1.26	Phospholipase D (AHRD V3.3 *** M1AD93_SOLTU)
Solyc12g009040.2	1.26	Long chain acyl-CoA synthetase (AHRD V3.3 *** Q5W6W7_ORYSJ)
Solyc11g005640.2	1.26	Polyubiquitin (AHRD V3.3 *-* UBI2P_PETCR)
Solyc03g093110.3	1.26	xyloglucan endotransglucosylase-hydrolase
Solyc06g062905.1	1.26	global transcription factor group E8 (AHRD V3.3 --* AT3G27260.4)
Solyc09g009410.3	1.26	Transducin/WD40 repeat-like superfamily protein (AHRD V3.3 *** AT2G26060.1)
Solyc03g044020.3	1.26	Condensin-2 complex subunit G2, putative (AHRD V3.3 *** G7K2J6_MEDTR)
Solyc04g078420.1	1.25	R2R3MYB transcription factor 70
Solyc08g079545.1	1.25	F5O11.10 isoform 1 (AHRD V3.3 *** A0A061G506_THECC)
Solyc07g043590.3	1.25	Amine oxidase, putative (AHRD V3.3 *** B9S6G9_RICCO)
Solyc09g005200.3	1.25	ubiquitin carboxyl-terminal hydrolase (AHRD V3.3 *** AT1G65295.1)
Solyc12g042077.1	1.25	Auxin response factor (AHRD V3.3 *** K4DF01_SOLLC)
Solyc03g119640.3	1.25	Aluminum-activated malate transporter-like (AHRD V3.3 *** K4BMB3_SOLLC)
Solyc04g050565.1	1.25	OSBP(oxysterol binding protein)-related protein 2A (AHRD V3.3 --* AT4G22540.6)
Solyc02g089120.3	1.25	Protein COBRA (AHRD V3.3 *-* A0A151S444_CAJCA)
Solyc12g044840.2	1.25	Kinase family protein (AHRD V3.3 *** U5GQI1_POPTR)
Solyc10g049890.2	1.25	D-3-phosphoglycerate dehydrogenase (AHRD V3.3 *** K4D0E5_SOLLC)
Solyc10g005000.3	1.25	SUN-like protein 27
Solyc07g056470.3	1.25	Glutathione S-transferase-like protein (AHRD V1 **** Q8GVD1_SOLLC)
Solyc05g023767.1	1.25	coiled-coil protein (AHRD V3.3 *-* AT3G48860.1)
Solyc03g117840.3	1.25	Negative regulator of sporulation MDS3 (AHRD V3.3 *** A0A0B0N6H6_GOSAR)
Solyc12g056930.2	1.25	sulfate transporter 2
Solyc01g087170.3	1.24	Zinc finger transcription factor 11
Solyc03g113270.3	1.24	LEVAHOX1G L.esculentum homeobox
Solyc03g113190.1	1.24	C2 calcium/lipid-binding plant phosphoribosyltransferase family protein (AHRD V3.3 *** AT1G74720.1)
Solyc02g090160.3	1.24	Guanine nucleotide-binding protein alpha-2 subunit (AHRD V3.3 *** W9QPE6_9ROSA)
Solyc07g017610.3	1.24	Lysine-ketoglutarate reductase/saccharopine dehydrogenase (AHRD V3.3 *** G7JS28_MEDTR)
Solyc12g099260.2	1.24	ATP-citrate synthase, putative (AHRD V3.3 *** B9RZR0_RICCO)
Solyc01g111610.3	1.24	SBP (S-ribonuclease binding protein) family protein (AHRD V3.3 *** AT4G35070.1)
Solyc08g079740.3	1.24	Leucine-rich receptor-like protein kinase family protein (AHRD V3.3 *** A0A0K9NNG1_ZOSMR)
Solyc05g016120.2	1.24	Photosystem II protein D1 (AHRD V3.3 *-* PSBA_BARVE)
Solyc04g079845.1	1.24	Protein DA1-related 1 (AHRD V3.3 *-* A0A1D1YPA3_9ARAE)
Solyc07g053200.3	1.24	Adenine nucleotide alpha hydrolases-like superfamily protein (AHRD V3.3 *** AT1G11360.4)
Solyc09g075730.3	1.24	Leucine-rich repeat family protein / protein kinase family protein (AHRD V3.3 *** A0A0K9PIB6_ZOSMR)
Solyc03g083480.3	1.24	Membrane receptor-like protein 1 (AHRD V3.3 *** B3TJG2_CAPAN)
Solyc06g054625.1	1.24	Zinc finger CCCH domain-containing protein 32 (AHRD V3.3 *-* A0A151STD4_CAJCA)
Solyc10g017890.1	1.24	Photosystem I P700 chlorophyll a apoprotein A1 (AHRD V3.3 *-* PSAA_POPAL)
Solyc06g072710.3	1.23	Sigma factor (AHRD V3.3 *** Q9SLX3_TOBAC)
Solyc07g017510.3	1.23	1-phosphatidylinositol-3-phosphate 5-kinase (AHRD V3.3 *** W9RVS2_9ROSA)
Solyc02g072520.3	1.23	Receptor kinase, putative (AHRD V3.3 *** A0A061GFM9_THECC)
Solyc12g044200.2	1.23	Disease resistance protein (CC-NBS-LRR class) family protein (AHRD V3.3 *** A0A072VNI6_MEDTR)
Solyc12g014130.2	1.23	SUN-like protein 33
Solyc01g099980.3	1.23	enolase (DUF1399) (AHRD V3.3 *** AT1G56230.1)
Solyc10g084340.2	1.23	AP2-like ethylene-responsive transcription factor (AHRD V3.3 *** A0A072VME8_MEDTR)
Solyc04g064850.3	1.23	Organic solute transporter ostalpha protein (AHRD V3.3 *** A0A072V0U4_MEDTR)
Solyc04g015750.3	1.22	Magnesium chelatase H subunit (AHRD V3.3 *** F8SPG3_CAMSI)
Solyc07g064240.3	1.22	Early nodulin-like protein (AHRD V3.3 *** A0A072VAV5_MEDTR)
Solyc03g095650.3	1.22	MLO-like protein (AHRD V3.3 *** K4BIY8_SOLLC)
Solyc07g043240.3	1.22	Pectinesterase (AHRD V3.3 *** K4CEI4_SOLLC)
Solyc01g095460.3	1.22	TAF-2 (AHRD V3.3 *** Q40586_TOBAC)
Solyc09g011370.2	1.22	F-box family protein (AHRD V3.3 *** B9IJF9_POPTR)
Solyc07g053010.2	1.22	NBS-LRR type disease resistance protein (AHRD V3.3 *** Q19PJ0_POPTR)
Solyc03g115070.1	1.22	LOW QUALITY:Exocyst subunit EXO70 family protein (AHRD V3.3 *** B9IK79_POPTR)
Solyc03g113520.3	1.22	Galactosyltransferase family protein (AHRD V3.3 *** AT5G62620.1)
Solyc07g062520.3	1.22	Cytochrome P450 72A15 (AHRD V3.3 *** A0A199W4R2_ANACO)
Solyc02g070040.1	1.22	LOW QUALITY:Ethylene-responsive nuclear protein (AHRD V3.3 *** Q38MV1_SOLLC)
Solyc03g005380.3	1.22	Protein transport protein sec23, putative (AHRD V3.3 *** B9RTF3_RICCO)
Solyc11g065820.2	1.22	Protein DETOXIFICATION (AHRD V3.3 *** K4D9J2_SOLLC)
Solyc07g047620.2	1.22	Pentatricopeptide repeat-containing protein, putative (AHRD V3.3 *** B9SW54_RICCO)
Solyc07g007200.3	1.22	Ring finger protein, putative (AHRD V3.3 *** B9T2M9_RICCO)
Solyc01g080770.3	1.21	Non-specific serine/threonine protein kinase (AHRD V3.3 *** K4AXX0_SOLLC)
Solyc01g109300.3	1.21	4-hydroxy-3-methylbut-2-enyl diphosphate reductase
Solyc04g008295.1	1.21	Protein kinase superfamily protein (AHRD V3.3 *** AT1G65950.1)
Solyc03g007180.1	1.21	F5O11.10, putative isoform 1 (AHRD V3.3 *** A0A061G0M8_THECC)
Solyc01g104540.3	1.21	C-jun-amino-terminal kinase-interacting protein 3, putative (AHRD V3.3 *** A0A061FHN5_THECC)
Solyc01g108570.3	1.21	Gibberellin receptor GID1L2 IPR013094 Alpha_beta hydrolase fold-3
Solyc02g080520.3	1.21	F11F12.2 protein (AHRD V3.3 *** Q9LPT5_ARATH)
Solyc10g085920.2	1.21	UDP-glucuronate decarboxylase protein 1 (AHRD V3.3 *** N0A9W0_POPTO)
Solyc02g068560.3	1.21	CHD3-type chromatin-remodeling factor PICKLE (AHRD V3.3 *** A0A142CD29_9LAMI)
Solyc07g006020.3	1.21	ADIPOR-like receptor (AHRD V3.3 *** W9QY38_9ROSA)
Solyc10g084250.1	1.21	clade VIII lectin receptor kinase
Solyc01g091230.3	1.21	Receptor-like kinase (AHRD V3.3 *** A0A191UPW4_CASSA)
Solyc06g050920.3	1.21	Trichome birefringence-like protein (AHRD V3.3 *** G7K771_MEDTR)
Solyc09g014410.3	1.21	Serinc-domain containing serine and sphingolipid biosynthesis protein (AHRD V3.3 --* AT2G33205.6)
Solyc12g008660.1	1.21	Zinc finger transcription factor 73
Solyc09g014530.3	1.21	MLP (AHRD V3.3 *** G8DRV9_GOSBA)
Solyc01g106350.3	1.21	fatty acid amide hydrolase (AHRD V3.3 *** AT5G64440.1)
Solyc00g230080.1	1.21	LOW QUALITY:Photosystem II D2 protein (AHRD V3.3 *-* PSBD_PLETE)
Solyc10g009020.3	1.21	RING finger protein (AHRD V3.3 *** A0A0B0PIZ1_GOSAR)
Solyc04g082090.3	1.21	Alpha-amylase (AHRD V3.3 *** K4BVT6_SOLLC)
Solyc08g082270.3	1.21	Leucine-rich repeat (LRR) family protein (AHRD V3.3 *** AT4G23840.1)
Solyc03g082620.3	1.2	Yellow stripe 1A transporter (AHRD V3.3 *** A0A0K9P9K5_ZOSMR)
Solyc08g075530.3	1.2	Alpha glucosidase-like protein (AHRD V3.3 *** Q93Y12_ARATH)
Solyc04g082400.3	1.2	Starch branching enzyme (AHRD V3.3 *** A0A0F7R6Z9_AMAHP)
Solyc04g063380.3	1.2	F-box family protein (AHRD V3.3 *** B9H7L8_POPTR)
Solyc07g063950.3	1.2	calcium/calmodulin-regulated receptor-like kinase
Solyc02g085120.3	1.2	Laccase (AHRD V3.3 *** I1LHT8_SOYBN)
Solyc09g072820.3	1.2	Cellulose synthase (AHRD V3.3 *** M5VVD4_PRUPE)
Solyc05g023763.1	1.2	coiled-coil protein (AHRD V3.3 *-* AT5G23700.3)
Solyc07g045100.1	1.2	LOW QUALITY:Eukaryotic aspartyl protease family protein (AHRD V3.3 *** AT3G59080.1)
Solyc04g080640.1	1.2	LOW QUALITY:Transmembrane protein, putative (AHRD V3.3 *** A0A072TTD0_MEDTR)
Solyc02g087350.2	1.2	Hexosyltransferase (AHRD V3.3 *** K4BBP2_SOLLC)
Solyc05g014100.2	1.2	F-box family protein (AHRD V3.3 --* AT3G06240.1)
Solyc07g006110.3	1.2	Leucine-rich repeat protein kinase family protein (AHRD V3.3 *** AT2G23950.1)
Solyc01g108410.2	1.2	Pentatricopeptide repeat-containing protein (AHRD V3.3 *** A0A103XM66_CYNCS)
Solyc06g054470.1	1.2	LOW QUALITY:Polynucleotidyl transferase, ribonuclease H fold protein with HRDC domain-containing protein (AHRD V3.3 --* AT2G32415.3)
Solyc06g062950.1	1.19	Subtilisin-like protease (AHRD V3.3 *** W9SXT6_9ROSA)
Solyc12g006920.2	1.19	Serine/threonine protein phosphatase 2A regulatory subunit B (AHRD V3.3 *** B9HTC9_POPTR)
Solyc09g005080.1	1.19	verticillium wilt disease resistance 2
Solyc06g082480.3	1.19	Mitogen-activated protein kinase (AHRD V3.3 *-* Q6EIX6_TOBAC)
Solyc01g110290.3	1.19	Squalene synthase (AHRD V3.3 *** D0VFU8_SOLLC)
Solyc05g051460.3	1.19	Homeobox associated leucine zipper protein (AHRD V3.3 *** A0A072TTL6_MEDTR)
Solyc09g089860.3	1.19	WAT1-related protein (AHRD V3.3 *** K4CW12_SOLLC)
Solyc03g119920.1	1.19	LOW QUALITY:Cytochrome b559 subunit alpha (AHRD V3.3 --* PSBE_ADICA)
Solyc12g056560.2	1.19	Heat shock family protein (AHRD V3.3 *-* B9GTI4_POPTR)
Solyc03g113770.3	1.19	Pyridoxamine 5-phosphate oxidase, putative (AHRD V3.3 *** B9RJT5_RICCO)
Solyc02g077610.3	1.19	NAC domain-containing protein (AHRD V3.3 *** A0A060A5P2_BOENI)
Solyc02g085130.3	1.19	Tubby-like F-box protein (AHRD V3.3 *** K4BB27_SOLLC)
Solyc03g006800.1	1.19	TCP transcription factor 21
Solyc03g013630.3	1.19	Hexosyltransferase (AHRD V3.3 *** K4BET4_SOLLC)
Solyc02g086270.3	1.19	Protein kinase family protein (AHRD V3.3 *** AT5G38210.2)
Solyc04g015980.3	1.19	Non-specific serine/threonine protein kinase (AHRD V3.3 *** M1A662_SOLTU)
Solyc01g090250.3	1.19	Integrator complex subunit 4 (AHRD V1 *-*- C0HAD1_SALSA)%3B contains Interpro domain(s) IPR016024 Armadillo-type fold
Solyc04g011780.1	1.19	Glutaredoxin (AHRD V3.3 *** A0A103XEX1_CYNCS)
Solyc12g006370.3	1.18	2-oxoglutarate (2OG) and Fe(II)-dependent oxygenase superfamily protein (AHRD V3.3 *-* AT1G06620.1)
Solyc10g012030.3	1.18	Chorismate synthase (AHRD V3.3 *** A0A0B0NMD4_GOSAR)
Solyc10g079770.2	1.18	Triacylglycerol lipase SDP1 (AHRD V3.3 *** W9RS42_9ROSA)
Solyc11g040170.2	1.18	mRNA-capping enzyme (AHRD V3.3 *-* W9RTY7_9ROSA)
Solyc05g052480.3	1.18	Multiple inositol polyphosphate phosphatase 1 (AHRD V3.3 *** A0A0B2R9V9_GLYSO)
Solyc02g070000.3	1.18	Leucine-rich receptor-like protein kinase family protein (AHRD V3.3 *** AT4G20940.1)
Solyc08g077150.3	1.18	Protein phosphatase 2C (AHRD V3.3 *** A0A124SBW4_CYNCS)
Solyc10g079950.2	1.18	Glycosyltransferase (AHRD V3.3 *** K4D2N6_SOLLC)
Solyc11g061720.1	1.18	Kinase family protein (AHRD V3.3 *** D7KZX1_ARALL)
Solyc01g104240.3	1.18	Hydroxyproline-rich glycoprotein family protein, putative (AHRD V3.3 *** A0A061DX06_THECC)
Solyc03g112390.3	1.18	R2R3MYB transcription factor 86
Solyc04g074250.2	1.18	Methyl-CpG-binding domain-containing protein 8 (AHRD V3.3 *-* A0A199UGF7_ANACO)
Solyc03g113750.2	1.18	Pentatricopeptide repeat-containing protein, putative (AHRD V3.3 *** B9R8Z2_RICCO)
Solyc08g081670.2	1.18	Ethylene-responsive transcription factor (AHRD V3.3 *-* W9RJN8_9ROSA)
Solyc12g049350.2	1.18	R2R3MYB transcription factor 11
Solyc08g078550.1	1.18	Metalloendoproteinase 1, putative (AHRD V3.3 *** B9T8P6_RICCO)
Solyc02g068070.3	1.18	Lipase (AHRD V3.3 *** K4B7D9_SOLLC)
Solyc02g085400.3	1.17	Sulfite exporter TauE/SafE family protein (AHRD V3.3 *** AT2G25737.1)
Solyc12g043090.2	1.17	Transcription factor, putative (AHRD V3.3 *-* B9SQC7_RICCO)
Solyc12g089320.2	1.17	Transcription elongation factor family protein, putative isoform 1 (AHRD V3.3 *** A0A061FCJ0_THECC)
Solyc04g054410.3	1.17	Regulation of nuclear pre-mRNA domain-containing 1B (AHRD V3.3 *** A0A0B0P8L0_GOSAR)
Solyc10g009410.1	1.17	Eukaryotic aspartyl protease family protein (AHRD V3.3 *** AT1G01300.1)
Solyc12g044630.2	1.17	Profilin (AHRD V3.3 *** M1CJS2_SOLTU)
Solyc12g005340.2	1.17	GRAS family transcription factor (AHRD V3.3 *** D4QD66_DIACA)
Solyc09g074240.1	1.17	Kinase, putative (AHRD V3.3 *** B9SFK9_RICCO)
Solyc07g054090.3	1.17	Pentatricopeptide repeat-containing protein, putative (AHRD V3.3 *** B9RW07_RICCO)
Solyc02g084880.3	1.17	basic helix-loop-helix (bHLH) DNA-binding superfamily protein (AHRD V3.3 *-* AT1G27660.1)
Solyc04g080790.3	1.17	BEL1-like homeodomain protein (AHRD V3.3 *-* A0A072V2D2_MEDTR)
Solyc10g081870.2	1.17	Digalactosyldiacylglycerol synthase 1 (AHRD V3.3 *-* W8SVK3_TOBAC)
Solyc09g010410.3	1.16	BRI1-KD interacting protein (AHRD V3.3 *** T2DLB0_PHAVU)
Solyc03g025150.3	1.16	Dentin sialophosphoprotein-related, putative isoform 1 (AHRD V3.3 *-* A0A061G268_THECC)
Solyc02g085600.1	1.16	Transcription factor GRAS (AHRD V3.3 *** A0A103YGV0_CYNCS)
Solyc02g070260.3	1.16	Leucine-rich repeat-containing protein (AHRD V3.3 *** A0A103XCI4_CYNCS)
Solyc02g083630.3	1.16	Ascorbate peroxidase (AHRD V3.3 *** Q9XGS8_ZANAE)
Solyc03g026315.1	1.16	ABC transporter family protein (AHRD V3.3 *** A0A072UL65_MEDTR)
Solyc07g054220.1	1.16	Ethylene-responsive transcription factor ERF053 (AHRD V3.3 *** A0A0B2RF70_GLYSO)
Solyc12g096050.2	1.16	Pleckstrin homology (PH) domain-containing protein / lipid-binding START domain-containing protein (AHRD V3.3 *** AT5G45560.1)
Solyc01g088670.2	1.16	Pentatricopeptide repeat-containing protein (AHRD V3.3 *** A0A103XUK0_CYNCS)
Solyc09g008840.3	1.16	Pyruvate kinase family protein (AHRD V3.3 *** AT3G52990.1)
Solyc04g025180.3	1.16	ABC transporter G family-like protein (AHRD V3.3 *-* A0A072UJT7_MEDTR)
Solyc03g096450.2	1.16	Pentatricopeptide repeat-containing protein (AHRD V3.3 --* D7L220_ARALL)
Solyc07g042000.3	1.16	Cation calcium exchanger (AHRD V3.3 *** G7L7L8_MEDTR)
Solyc07g047750.3	1.16	xyloglucan endotransglucosylase/hydrolase 10 (AHRD V3.3 --* AT2G14620.3)
Solyc07g064010.3	1.16	Formin-like protein (AHRD V3.3 *** K4CH84_SOLLC)
Solyc03g114060.3	1.15	BAH domain-containing protein, putative (AHRD V3.3 *** Q53J12_SOLLC)
Solyc03g118425.1	1.15	NF-X1-type zinc finger protein NFXL1 (AHRD V3.3 *** W9QPA3_9ROSA)
Solyc01g098390.3	1.15	Gibberellin receptor GID1A (AHRD V3.3 *** V5JFN9_PETHY)
Solyc05g013750.3	1.15	Dual specificity phosphatase (AHRD V3.3 *** A0A124SD30_CYNCS)
Solyc01g056570.3	1.15	ankyrin repeat family protein / regulator of chromosome condensation (RCC1) family protein (AHRD V3.3 *** AT3G03790.2)
Solyc01g096230.3	1.15	P-loop containing nucleoside triphosphate hydrolases superfamily protein (AHRD V3.3 *** AT2G46620.1)
Solyc01g099650.3	1.15	Formin-like protein (AHRD V3.3 *** K4B0Z9_SOLLC)
Solyc06g082210.1	1.15	LIGHT-DEPENDENT SHORT HYPOCOTYLS-like protein (DUF640) (AHRD V3.3 *** AT1G07090.1)
Solyc07g053870.3	1.15	Helicase family protein (AHRD V3.3 *** U5FHT2_POPTR)
Solyc02g021590.3	1.15	Receptor protein kinase, putative (AHRD V3.3 *** B9T7R3_RICCO)
Solyc04g082590.3	1.15	Protein canopy-1 (AHRD V3.3 *** A0A199UU79_ANACO)
Solyc06g034360.2	1.15	Pectinesterase (AHRD V3.3 *** K4C4Q7_SOLLC)
Solyc11g012620.2	1.15	Agenet domain-containing protein / bromo-adjacent domain-containing protein, putative (AHRD V3.3 *-* A0A061F581_THECC)
Solyc02g092450.3	1.15	Calcium-transporting ATPase (AHRD V3.3 *** M1BXI4_SOLTU)
Solyc05g005580.3	1.15	DUF936 family protein (AHRD V3.3 *** G7K1E3_MEDTR)
Solyc03g115000.3	1.14	Longifolia protein (AHRD V3.3 *** A0A072UUU5_MEDTR)
Solyc08g081620.3	1.14	LEU13054 endo-1,4-beta-glucanase precursor
Solyc06g005650.2	1.14	LOW QUALITY:E3 ubiquitin-protein ligase RING1-like protein (AHRD V3.3 *** A0A072V012_MEDTR)
Solyc06g053910.3	1.14	DUF506 family protein (AHRD V3.3 *** A0A072VMZ8_MEDTR)
Solyc05g010120.3	1.14	Phospholipid-transporting ATPase (AHRD V3.3 *** A0A0V0IZF0_SOLCH)
Solyc06g048950.3	1.14	Leucine-rich receptor-like kinase family protein (AHRD V3.3 *** A0A072V1G8_MEDTR)
Solyc05g050090.3	1.14	Fatty acid/sphingolipid desaturase (AHRD V3.3 *** AT2G46210.1)
Solyc10g006890.3	1.14	WD-repeat protein, putative (AHRD V3.3 *** B9T7M5_RICCO)
Solyc11g006180.2	1.14	ethylene receptor homolog (ETR5)
Solyc01g108540.3	1.14	Acetyl esterase IPR013094 Alpha_beta hydrolase fold-3
Solyc09g074690.3	1.14	Homeobox protein LUMINIDEPENDENS, putative (AHRD V3.3 *** B9S3T8_RICCO)
Solyc01g081110.3	1.14	Pentatricopeptide repeat-containing protein (AHRD V3.3 *-* A0A118K4S4_CYNCS)
Solyc08g068460.1	1.14	LOW QUALITY:CK25 (AHRD V3.3 *** Q1W1G0_TOBAC)
Solyc06g066760.3	1.14	Protein-tyrosine phosphatase mitochondrial 1-like protein (AHRD V3.3 *** W9SEA4_9ROSA)
Solyc01g096960.3	1.14	Heat shock family protein (AHRD V3.3 *-* D7LG79_ARALL)
Solyc07g054170.3	1.14	expansin B3 (AHRD V3.3 *** AT4G28250.1)
Solyc06g083920.3	1.14	Sn1-specific diacylglycerol lipase alpha (AHRD V3.3 *-* W9S987_9ROSA)
Solyc01g095100.3	1.14	WRKY transcription factor 22
Solyc07g040680.3	1.14	SolycHsfA9
Solyc06g066600.3	1.14	plastidic glucose translocator 2
Solyc06g076030.3	1.14	Dof zinc finger protein (AHRD V3.3 *** Q9M4G1_SOLTU)
Solyc09g008240.3	1.13	ABC transporter B family protein (AHRD V3.3 *** G7L3V6_MEDTR)
Solyc06g050510.3	1.13	DNA repair rhp54 (AHRD V3.3 *** A0A0B0NS67_GOSAR)
Solyc08g080780.3	1.13	Myosin heavy chain-related protein, putative (AHRD V3.3 *** A0A061GCE0_THECC)
Solyc05g056170.3	1.13	phenylalanine ammonia-lyase 2
Solyc09g072650.3	1.13	Tetratricopeptide repeat 7A (AHRD V3.3 *** A0A0B0PQU8_GOSAR)
Solyc04g005500.3	1.13	T-box transcription factor, putative (DUF863) (AHRD V3.3 *** AT1G69360.1)
Solyc08g081230.1	1.13	BTB/POZ domain-containing protein (AHRD V3.3 *** W9R367_9ROSA)
Solyc08g078270.3	1.13	Protein-tyrosine phosphatase mitochondrial 1-like protein (AHRD V3.3 *** W9SEA4_9ROSA)
Solyc02g081250.2	1.13	Pentatricopeptide repeat-containing protein (AHRD V3.3 *-* A0A103Y0J8_CYNCS)
Solyc08g065450.2	1.13	Far upstream element-binding protein (AHRD V3.3 --* A0A0K9PWL1_ZOSMR)
Solyc03g123860.3	1.13	Receptor-like protein kinase INRPK1c
Solyc02g091030.3	1.13	Nuclear transcription factor Y subunit C-2 (AHRD V3.3 *-* W9SQ52_9ROSA)
Solyc10g005090.3	1.13	Pentatricopeptide repeat-containing protein (AHRD V3.3 *** D7M1C9_ARALL)
Solyc02g077270.3	1.13	Calcium-binding EF-hand (AHRD V3.3 *-* A0A103XMB0_CYNCS)
Solyc06g066520.1	1.13	LOW QUALITY:Avr9/Cf-9 rapidly elicited protein 146 (AHRD V3.3 *** Q9FQZ6_TOBAC)
Solyc07g063350.3	1.13	COP1-interacting protein, putative (AHRD V3.3 *** A0A072VAF6_MEDTR)
Solyc01g005530.3	1.13	nuclear polyadenylated RNA-binding protein (AHRD V3.3 *** AT3G13480.2)
Solyc03g025760.3	1.13	Protein O-glucosyltransferase 1 (AHRD V3.3 *** A0A199V2E0_ANACO)
Solyc08g016440.3	1.13	Polynucleotidyl transferase, ribonuclease H-like superfamily protein (AHRD V3.3 --* AT2G13980.1)
Solyc05g014700.3	1.13	Acid phosphatase/vanadium-dependent haloperoxidase-related protein (AHRD V3.3 *** AT1G67600.1)
Solyc03g112580.3	1.12	Receptor protein kinase, putative (AHRD V3.3 *** B9RAX9_RICCO)
Solyc06g068920.3	1.12	Kinase, putative (AHRD V3.3 *** B9T5A7_RICCO)
Solyc05g056120.3	1.12	GATA transcription factor (AHRD V3.3 *** K4C2T6_SOLLC)
Solyc06g059750.3	1.12	Transcriptional corepressor SEUSS, putative (AHRD V3.3 *** B9S2M5_RICCO)
Solyc05g053770.3	1.12	Electron transport complex protein rnfC, putative isoform 1 (AHRD V3.3 *-* A0A061EJK1_THECC)
Solyc01g107800.3	1.12	glucuronoxylan 4-O-methyltransferase-like protein (DUF579) (AHRD V3.3 *** AT1G71690.1)
Solyc02g067990.3	1.12	HAUS augmin-like complex subunit 6 (AHRD V3.3 *** A0A061ECN9_THECC)
Solyc10g086280.2	1.12	Heavy metal transport/detoxification superfamily protein (AHRD V3.3 *** AT5G03380.1)
Solyc03g115680.3	1.12	Protein kinase superfamily protein (AHRD V3.3 *-* AT1G18670.3)
Solyc11g044470.2	1.12	RNA binding protein, putative (AHRD V3.3 *** B9RW95_RICCO)
Solyc02g093430.3	1.12	Beta-1,4-N-acetylglucosaminyltransferase-like protein (AHRD V3.3 *** A0A072U8D1_MEDTR)
Solyc06g008600.3	1.12	E3 ubiquitin protein ligase DRIP2 (AHRD V3.3 *** W9RBR4_9ROSA)
Solyc01g010520.3	1.12	helicase with zinc finger protein (AHRD V3.3 *** AT2G46420.3)
Solyc07g007660.1	1.12	LOW QUALITY:Mitochondrial group I intron splicing factor CCM1 (AHRD V3.3 *** A0A1D1ZJQ2_9ARAE)
Solyc01g098710.3	1.12	Eukaryotic aspartyl protease family protein (AHRD V3.3 *** AT5G43100.1)
Solyc09g065620.3	1.12	Chlorophyllase (AHRD V3.3 *** W6EIP8_WHEAT)
Solyc08g067970.3	1.12	Pre-mRNA cleavage complex 2 protein Pcf11, putative isoform 2 (AHRD V3.3 *** A0A061GBF7_THECC)
Solyc04g079600.3	1.12	Homeodomain-like superfamily protein (AHRD V3.3 *** AT5G42630.1)
Solyc03g122040.3	1.11	Erect panicle 2 protein (AHRD V3.3 *-* I2AW42_9POAL)
Solyc02g090380.3	1.11	NBS-LRR disease resistance protein (AHRD V3.3 *** G7K839_MEDTR)
Solyc05g056450.3	1.11	Eukaryotic aspartyl protease family protein (AHRD V3.3 *** AT2G03200.1)
Solyc01g090560.3	1.11	Ethylene-responsive transcription factor (AHRD V3.3 *-* W9R3T6_9ROSA)
Solyc05g054030.3	1.11	Zinc finger family protein (AHRD V3.3 *** B9HJL4_POPTR)
Solyc08g007340.3	1.11	Protein transport protein Sec16B (AHRD V3.3 *** W9SEE7_9ROSA)
Solyc04g080490.3	1.11	ZF-HD homeobox protein (AHRD V3.3 *** A0A0B2PTM6_GLYSO)
Solyc05g050750.1	1.11	Calcium-binding protein (AHRD V3.3 *** Q9SCA1_LOTJA)
Solyc02g066830.3	1.11	Nuclear transport factor 2 family protein with RNA binding domain isoform 2 (AHRD V3.3 *** A0A061EH36_THECC)
Solyc03g082390.3	1.11	NAD(P)H-quinone oxidoreductase chain 4, chloroplastic (AHRD V3.3 --* NU4C_CHLAT)
Solyc01g111970.3	1.11	L-ascorbate oxidase-like protein (AHRD V3.3 *** W9RW65_9ROSA)
Solyc03g121280.3	1.11	Core-2/I-branching beta-1,6-N-acetylglucosaminyltransferase family protein (AHRD V3.3 *** AT3G21310.3)
Solyc04g079300.3	1.11	Calcineurin-like metallo-phosphoesterase superfamily protein (AHRD V3.3 *** AT4G11800.1)
Solyc06g072730.3	1.11	WEB family protein, chloroplastic (AHRD V3.3 *** A0A0B2RLR4_GLYSO)
Solyc05g010420.2	1.1	S-adenosylmethionine decarboxylase proenzyme (AHRD V3.3 *** DCAM_SOLCI)
Solyc02g080220.3	1.1	Pectinesterase (AHRD V3.3 *** K4B9P3_SOLLC)
Solyc01g005340.3	1.1	Ankyrin repeat family protein (AHRD V3.3 *** B9HW17_POPTR)
Solyc01g095730.3	1.1	Poly(A) RNA polymerase cid14 (AHRD V3.3 *** W9RAG3_9ROSA)
Solyc06g061020.3	1.1	SBP (S-ribonuclease-binding protein) family protein (AHRD V3.3 *** G7JYN7_MEDTR)
Solyc11g013270.2	1.1	O-fucosyltransferase family protein (AHRD V3.3 *** AT1G38131.1)
Solyc04g014960.3	1.1	Alpha 1,4-glycosyltransferase family protein (AHRD V3.3 *-* Q2MGS1_MEDTR)
Solyc01g103170.3	1.1	lysine ketoglutarate reductase trans-splicing-like protein, putative (DUF707) (AHRD V3.3 *** AT4G18530.3)
Solyc07g026620.3	1.1	TUBULIN-FOLDING COFACTOR E family protein (AHRD V3.3 --* B9IQ98_POPTR)
Solyc02g090220.3	1.1	Zinc finger, Dof-type (AHRD V3.3 *** A0A124SC40_CYNCS)
Solyc02g087425.1	1.1	Type I inositol-1,4,5-trisphosphate 5-phosphatase CVP2 (AHRD V3.3 *-* W9QPW1_9ROSA)
Solyc09g055900.3	1.1	Lipoxygenase (AHRD V3.3 *** K4CT85_SOLLC)
Solyc03g112420.2	1.1	Pentatricopeptide repeat-containing protein (AHRD V3.3 *** A0A103XY30_CYNCS)
Solyc12g035130.2	1.09	RNA helicase DEAD36
Solyc04g054740.3	1.09	myo-inositol-1-phosphate synthase
Solyc10g078550.3	1.09	glutamate dehydrogenase
Solyc08g078530.3	1.09	Agenet-like domain-containing protein (AHRD V3.3 *** A0A103XFP8_CYNCS)
Solyc01g094620.3	1.09	Mediator of RNA polymerase II transcription subunit 12 (AHRD V3.3 *** MED12_ARATH)
Solyc05g051400.3	1.09	Mitochondrial carrier protein (AHRD V3.3 *** A0A0K9PSM6_ZOSMR)
Solyc01g111890.3	1.09	F-box family protein (AHRD V3.3 *** B9HR17_POPTR)
Solyc07g040980.3	1.09	Serine/arginine repetitive matrix protein 2 isoform 2 (AHRD V3.3 *** A0A061GLE4_THECC)
Solyc03g026290.3	1.09	Post-GPI attachment-like factor-protein (AHRD V3.3 *** A0A072UAB4_MEDTR)
Solyc05g005150.1	1.09	Kelch repeat-containing F-box family protein, putative (AHRD V3.3 *** A0A061E7C3_THECC)
Solyc06g009130.3	1.09	Magnesium/proton exchanger family member (AHRD V3.3 *** K4C3U3_SOLLC)
Solyc04g078650.3	1.09	wuschel related homobox 4
Solyc08g081290.3	1.09	ARID/BRIGHT DNA-binding domain-containing protein (AHRD V3.3 *** A0A118JWJ3_CYNCS)
Solyc06g008820.3	1.09	Na+/H+ antiporter 1
Solyc07g054270.3	1.09	Plant/F9H3-4 protein (AHRD V3.3 *** A0A072VLR0_MEDTR)
Solyc06g051990.3	1.09	Defective in meristem silencing 3 (AHRD V3.3 *** A0A061G2F1_THECC)
Solyc08g075940.3	1.09	DNA-directed RNA polymerase subunit beta (AHRD V3.3 *** K4CMW1_SOLLC)
Solyc01g073720.2	1.09	LOW QUALITY:RING/U-box superfamily protein (AHRD V3.3 --* AT3G26730.8)
Solyc07g047820.2	1.09	Pentatricopeptide repeat-containing protein (AHRD V3.3 *** A0A124SF42_CYNCS)
Solyc01g090870.1	1.09	Transcription repressor OFP17 (AHRD V3.3 *** OPF17_ARATH)
Solyc07g066200.3	1.08	Elongation factor G (AHRD V3.3 *** A0A0B0MLE6_GOSAR)
Solyc01g094800.3	1.08	ATP-dependent helicase BRM (AHRD V3.3 *** W9QEL4_9ROSA)
Solyc01g087490.3	1.08	Peptidyl-prolyl cis-trans isomerase FKBP42 (AHRD V3.3 *-* A0A0B2RKD3_GLYSO)
Solyc06g060230.3	1.08	NAC domain-containing protein, putative (AHRD V3.3 *** B9S2X2_RICCO)
Solyc06g082010.3	1.08	Zinc finger transcription factor 48
Solyc10g075070.2	1.08	Non-specific lipid-transfer protein (AHRD V3.3 *** K4D1U9_SOLLC)
Solyc03g058970.3	1.08	Alkaline alpha-galactosidase seed imbibition protein (AHRD V3.3 *** Q8H6N3_SOLLC)
Solyc07g005970.3	1.08	Autophagy-related protein 11 (AHRD V3.3 *** W9S712_9ROSA)
Solyc10g083500.2	1.08	Protein kinase family protein (AHRD V3.3 *-* Q9LZS4_ARATH)
Solyc12g088310.2	1.08	FAD/NAD(P)-binding oxidoreductase (AHRD V3.3 --* AT1G15140.3)
Solyc03g113450.3	1.08	Receptor-like protein kinase (AHRD V3.3 *** Q9FM23_ARATH)
Solyc09g091260.3	1.08	Non-specific serine/threonine protein kinase (AHRD V3.3 *** K4CWF2_SOLLC)
Solyc08g066810.3	1.08	Glycosyl hydrolase family 5 protein (AHRD V3.3 *** D7KPG3_ARALL)
Solyc04g005425.1	1.08	Pentatricopeptide repeat (PPR) superfamily protein (AHRD V3.3 *** A0A061EBH5_THECC)
Solyc03g044090.3	1.08	Phototropic-responsive NPH3 family protein
Solyc01g086950.3	1.08	SWIB/MDM2 and Plus-3 and GYF domain-containing protein (AHRD V3.3 *** AT5G08430.2)
Solyc06g048893.1	1.08	Protein kinase (AHRD V3.3 *** A0A0K9NZM3_ZOSMR)
Solyc10g086320.2	1.08	Phosphatidylinositol-4-phosphate 5-kinase family protein (AHRD V3.3 *** A0A072VJC1_MEDTR)
Solyc03g005970.3	1.08	RING/U-box superfamily protein (AHRD V3.3 *** AT3G53690.1)
Solyc04g079170.3	1.08	BRCT domain-containing DNA repair protein (AHRD V3.3 --* AT4G03130.2)
Solyc04g078590.3	1.08	Receptor protein kinase, putative (AHRD V3.3 *** B9T4U3_RICCO)
Solyc04g015580.3	1.08	Protein EFR3 B (AHRD V3.3 *** A0A1D1ZEH0_9ARAE)
Solyc11g008900.2	1.07	Zinc finger transcription factor 65
Solyc04g071990.3	1.07	GIGANTEA (AHRD V3.3 *** F2Z6M2_IPONI)
Solyc02g089610.2	1.07	S-adenosylmethionine decarboxylase 2
Solyc04g071040.3	1.07	Regulator of chromosome condensation (RCC1) family with FYVE zinc finger domain-containing protein (AHRD V3.3 *** AT5G42140.2)
Solyc01g010135.1	1.07	basic helix-loop-helix (bHLH) DNA-binding superfamily protein (AHRD V3.3 *** AT1G68920.3)
Solyc10g006130.1	1.07	EAR motif SlERF36
Solyc09g074640.3	1.07	Zinc finger transcription factor 54
Solyc01g081297.1	1.07	phosphoenolpyruvate carboxylase-related kinase 2 (AHRD V3.3 *** AT1G12680.1)
Solyc07g063330.3	1.07	WD-repeat protein, putative (AHRD V3.3 *** B9T7M5_RICCO)
Solyc08g079470.3	1.07	Glycine cleavage T-protein aminomethyltransferase (AHRD V3.3 *** A0A072V145_MEDTR)
Solyc05g013300.1	1.07	Pseudomonas syringae pv tomato resis.
Solyc07g064290.3	1.07	Ras-related small GTP-binding family protein (AHRD V3.3 *** G7K3G2_MEDTR)
Solyc02g078210.3	1.07	Ubiquitin-conjugating enzyme family protein (AHRD V3.3 *** U5FV88_POPTR)
Solyc12g014200.2	1.07	trichome birefringence-like protein (DUF828) (AHRD V3.3 *** AT1G73140.1)
Solyc01g014480.3	1.07	ETHYLENE INSENSITIVE 3-like 3 protein (AHRD V3.3 *** W9RBN4_9ROSA)
Solyc08g065860.3	1.07	Core-2/I-branching beta-1,6-N-acetylglucosaminyltransferase family protein (AHRD V3.3 *** AT5G11730.1)
Solyc11g017360.2	1.07	Myb family transcription factor (AHRD V3.3 *-* D7M1F0_ARALL)
Solyc03g097980.3	1.07	Guanine nucleotide-binding alpha-2 subunit (AHRD V3.3 *** A0A0B0N4X6_GOSAR)
Solyc04g051247.1	1.07	Cytochrome P450 (AHRD V3.3 *** Q0PNH1_CAPCH)
Solyc07g008280.3	1.07	Transmembrane protein, putative (AHRD V3.3 *** G7JD04_MEDTR)
Solyc03g007770.3	1.06	S-type anion channel (AHRD V3.3 *** A0A098GMQ9_9ROSI)
Solyc04g072630.3	1.06	F-box and Leucine Rich Repeat domains containing protein, putative isoform 1 (AHRD V3.3 *** A0A061FNK3_THECC)
Solyc08g063090.2	1.06	Sphingolipid delta-8 desaturase (AHRD V3.3 *** A4GK73_TOBAC)
Solyc10g008420.3	1.06	acyl-UDP-N-acetylglucosamine O-acyltransferase (AHRD V3.3 *** AT4G28260.2)
Solyc06g084420.1	1.06	Leucine-rich repeat receptor-like kinase (AHRD V3.3 *** A0A0K9PKL2_ZOSMR)
Solyc07g061780.3	1.06	Ubiquitin carboxyl-terminal hydrolase 15-like protein (AHRD V3.3 *** A0A0B0MG64_GOSAR)
Solyc04g076540.3	1.06	Golgi-body localization protein domain isoform 4 (AHRD V3.3 *** A0A061FEK5_THECC)
Solyc06g008740.3	1.06	Zinc finger transcription factor 40
Solyc03g098460.3	1.06	NAD(P)-binding Rossmann-fold superfamily protein (AHRD V3.3 *** AT4G27760.1)
Solyc04g080420.3	1.06	Mannose-binding lectin (AHRD V3.3 *-* A0A103XWY0_CYNCS)
Solyc02g088510.3	1.06	Saccharopine dehydrogenase (AHRD V3.3 *** AT5G39410.1)
Solyc11g006640.2	1.06	Disease resistance protein (AHRD V3.3 *** A0A103Y7R3_CYNCS)
Solyc12g099340.2	1.06	calmodulin-binding transcription activator (AHRD V3.3 *** AT3G16940.3)
Solyc12g056550.1	1.06	LOW QUALITY:Plant/F1M20-13 protein (AHRD V3.3 *** G7IBZ7_MEDTR)
Solyc01g065540.3	1.06	Two-component response regulator (AHRD V3.3 *** W9RS74_9ROSA)
Solyc01g044307.1	1.06	RING/U-box superfamily protein (AHRD V3.3 *** AT1G05890.1)
Solyc04g025440.3	1.06	Pectin lyase-like superfamily protein (AHRD V3.3 *** AT1G23460.1)
Solyc10g012430.3	1.06	Signal peptide peptidase-like protein (AHRD V3.3 *** G7LBR2_MEDTR)
Solyc06g008360.3	1.06	NAC domain protein, (AHRD V3.3 *** A0A061DNM9_THECC)
Solyc01g094630.3	1.06	pre-mRNA-splicing factor CWC22-like protein (DUF3245) (AHRD V3.3 *** AT3G61370.3)
Solyc02g070920.3	1.06	Serine/threonine-protein kinase SAPK7 (AHRD V3.3 --* SAPK7_ORYSJ)
Solyc07g063830.3	1.06	bHLH transcription factor142
Solyc11g040067.1	1.06	F-box/associated interaction domain protein (AHRD V3.3 --* AT1G53360.2)
Solyc01g100020.3	1.06	Phospholipase D (AHRD V3.3 *** I1NJ37_SOYBN)
Solyc07g065370.3	1.05	Agenet domain-containing protein / bromo-adjacent domain-containing protein, putative (AHRD V3.3 *** A0A061F581_THECC)
Solyc10g054440.2	1.05	arginine decarboxylase 1
Solyc01g103990.3	1.05	T-complex protein 11 (AHRD V3.3 *** U5GGZ4_POPTR)
Solyc11g066500.2	1.05	Ring/U-Box superfamily protein (AHRD V3.3 *-* AT2G27950.3)
Solyc08g077430.3	1.05	Glycine-rich protein (AHRD V3.3 *** D7MQL9_ARALL)
Solyc09g063090.3	1.05	methyl-coenzyme M reductase II subunit gamma, putative (DUF3741) (AHRD V3.3 *** AT4G28760.2)
Solyc08g029130.3	1.05	chromatin remodeling factor CHD3 (PICKLE) (AHRD V3.3 *** AT2G25170.4)
Solyc12g098640.2	1.05	Cycloeucalenol cycloisomerase (AHRD V3.3 *-* CCI1_ARATH)
Solyc05g023770.3	1.05	coiled-coil protein (AHRD V3.3 *** AT3G48860.2)
Solyc07g042550.3	1.05	Sucrose synthase (AHRD V3.3 *** SUS2_SOLTU)
Solyc08g077500.3	1.05	Pleckstrin (PH) domain-containing protein isoform 1 (AHRD V3.3 *** A0A061G2P4_THECC)
Solyc03g005170.3	1.05	Acyl-CoA N-acyltransferase with RING/FYVE/PHD-type zinc finger protein, putative (AHRD V3.3 *** A0A061EMV6_THECC)
Solyc12g049550.2	1.05	GDSL esterase/lipase 5 (AHRD V3.3 *** GLIP5_ARATH)
Solyc06g008610.3	1.05	WRKY transcription factor 21
Solyc04g077460.3	1.05	Amino acid transporter (AHRD V3.3 *** A0A061FF30_THECC)
Solyc09g074730.2	1.05	Homeobox protein LUMINIDEPENDENS (AHRD V3.3 *** A0A0B2S9W0_GLYSO)
Solyc10g008480.3	1.05	Plant/F9H3-4 protein (AHRD V3.3 *** A0A072VLR0_MEDTR)
Solyc11g066000.1	1.05	Cyclin-dependent protein kinase inhibitor SMR14 (AHRD V3.3 --* SMR14_ARATH)
Solyc02g071590.2	1.05	Trehalose-6-phosphate synthase, putative (AHRD V3.3 *-* B9S8H7_RICCO)
Solyc05g016390.3	1.05	Carbohydrate-binding X8 domain superfamily protein (AHRD V3.3 *-* AT1G79480.2)
Solyc11g007400.1	1.05	LOW QUALITY:Receptor-like protein kinase (AHRD V3.3 *-* Q9M576_ORYSA)
Solyc07g006480.3	1.05	Receptor-like kinase (AHRD V3.3 *** D4QD70_DIACA)
Solyc01g086957.1	1.05	GYF domain protein (AHRD V3.3 *-* A0A072UAG4_MEDTR)
Solyc03g113970.3	1.05	Calmodulin-binding protein (AHRD V3.3 *-* AT5G57580.1)
Solyc04g076550.3	1.05	Golgi-body localization protein domain isoform 4 (AHRD V3.3 *-* A0A061FEK5_THECC)
Solyc03g026220.3	1.04	BAG family molecular chaperone regulator-like protein (AHRD V3.3 *** A0A072TGZ0_MEDTR)
Solyc02g080880.3	1.04	Aspartic proteinase (AHRD V3.3 *** ASPR_CUCPE)
Solyc02g086750.2	1.04	Serine/threonine-protein kinase ATM (AHRD V3.3 *** A0A151R6X6_CAJCA)
Solyc07g055640.1	1.04	Serine/threonine-protein kinase (AHRD V3.3 *-* A0A0D4BTD1_SOLPN)
Solyc11g005030.2	1.04	Protein translocase subunit SecA (AHRD V3.3 *** V4KTM1_EUTSA)
Solyc05g006640.3	1.04	Phospholipid-transporting ATPase (AHRD V3.3 *** A0A0V0IYV6_SOLCH)
Solyc12g019975.1	1.04	Glycosyltransferase (AHRD V3.3 *-* K4D3V7_SOLLC)
Solyc07g042830.3	1.04	Starch synthase, chloroplastic/amyloplastic (AHRD V3.3 *** B2ZGM9_SOLLC)
Solyc05g014390.3	1.04	ABC subfamily C transporter (AHRD V3.3 *** A0A077RXF4_WHEAT)
Solyc09g064420.3	1.04	28 kDa ribonucleoprotein, chloroplastic (AHRD V3.3 *-* M7YFE5_TRIUA)
Solyc01g098340.3	1.04	DnaJ domain-containing protein (AHRD V3.3 *** A0A103XK41_CYNCS)
Solyc06g009370.3	1.04	tolB protein-like protein (AHRD V3.3 *** AT4G01870.2)
Solyc01g109860.3	1.04	Sec14p-like phosphatidylinositol transfer family protein (AHRD V3.3 *** AT2G18180.2)
Solyc02g005110.3	1.04	Homeobox leucine-zipper protein (AHRD V3.3 --* Q8H963_ZINVI)
Solyc10g047410.1	1.04	Photosystem II CP43 reaction center protein (AHRD V3.3 *-* PSBC_SOLLC)
Solyc06g051320.3	1.04	HXXXD-type acyl-transferase family protein, putative (AHRD V3.3 *** A0A061EWX8_THECC)
Solyc03g006670.3	1.04	cyclinD6_2
Solyc05g053240.3	1.03	Squamosa promoter binding protein12b
Solyc04g074980.3	1.03	TRANSPORT INHIBITOR RESPONSE 1 protein, putative (AHRD V3.3 *** B9RJT7_RICCO)
Solyc03g121660.3	1.03	Zinc finger family protein (AHRD V3.3 *** D7MN23_ARALL)
Solyc07g008670.3	1.03	Protein LONGIFOLIA 1 (AHRD V3.3 *** A0A199VV70_ANACO)
Solyc01g104300.3	1.03	DUF639 family protein (AHRD V3.3 *** G7IJX0_MEDTR)
Solyc04g008850.1	1.03	Eukaryotic aspartyl protease family protein (AHRD V3.3 *** AT3G20015.1)
Solyc08g076650.3	1.03	Trehalose-6-phosphate synthase, putative (AHRD V3.3 *** Q2A970_BRAOL)
Solyc12g007070.2	1.03	SolycHsfC1
Solyc07g007590.1	1.03	Arogenate dehydrogenase 1 (AHRD V3.3 *** F1BPV5_SOLPN)
Solyc02g077420.3	1.03	Phospholipase A1 (AHRD V3.3 *** A5YW95_CAPAN)
Solyc00g009110.3	1.03	inositol-1,4,5-triphosphate-5-phosphatase 2
Solyc12g014170.2	1.03	Transcription factor GTE4 (AHRD V3.3 *** W9QS80_9ROSA)
Solyc03g098290.3	1.03	Sucrose synthase (AHRD V3.3 *** M5WCU1_PRUPE)
Solyc05g013180.3	1.03	Phosphate transporter PHO1-like protein (AHRD V3.3 *** A0A193CD86_9ERIC)
Solyc06g072845.1	1.03	Hydrogen peroxide-induced 1 (AHRD V3.3 *** B8Y3H9_TOBAC)
Solyc01g103360.3	1.03	glucuronoxylan 4-O-methyltransferase-like protein (DUF579) (AHRD V3.3 *** AT1G09610.1)
Solyc09g018020.3	1.03	Expansin (AHRD V3.3 *** G4XZW3_9GENT)
Solyc08g062500.3	1.02	EEIG1/EHBP1 protein amino-terminal domain protein (AHRD V3.3 *** AT5G20610.1)
Solyc08g065430.3	1.02	Pollen specific protein sf21, putative (AHRD V3.3 *** B9RRU1_RICCO)
Solyc03g115100.3	1.02	Formate hydrogenlyase subunit 5 (AHRD V3.3 *** A0A0B0NQY9_GOSAR)
Solyc01g102500.3	1.02	Plant/F18B3-190 protein, putative (AHRD V3.3 *** A0A072TSF8_MEDTR)
Solyc05g014030.3	1.02	Regulator of chromosome condensation (RCC1) family protein (AHRD V3.3 *** AT3G26100.6)
Solyc08g013730.3	1.02	NOD26-like intrinsic protein5.1
Solyc10g006860.3	1.02	NAD(P)-binding Rossmann-fold superfamily protein (AHRD V3.3 *** AT2G17845.1)
Solyc02g088340.3	1.02	WRKY transcription factor 3
Solyc02g067230.3	1.02	Dof zinc finger protein3
Solyc01g090160.3	1.02	Glycogen synthase kinase-3 homolog MsK-3 (AHRD V3.3 --* MSK3_MEDSA)
Solyc10g078680.2	1.02	C2 calcium/lipid-binding and GRAM domain protein (AHRD V3.3 *** A0A072TGP1_MEDTR)
Solyc08g061910.3	1.02	Trihelix transcription factor GT-2-like protein (AHRD V3.3 --* A0A0B0NUX7_GOSAR)
Solyc01g057310.3	1.02	Kinesin-like protein KIF15 (AHRD V3.3 *** A0A0B2P1R3_GLYSO)
Solyc04g015630.2	1.02	NBS-LRR disease resistance protein (AHRD V3.3 *** C6FF78_SOYBN)
Solyc01g110010.3	1.02	Pentatricopeptide repeat-containing protein (AHRD V3.3 *** A0A103XXP7_CYNCS)
Solyc11g006980.1	1.02	Germin family 1 protein (AHRD V3.3 *** A0A072VRM6_MEDTR)
Solyc01g105020.3	1.01	Protein phosphatase 2C family protein (AHRD V3.3 *-* AT4G33500.1)
Solyc04g025990.3	1.01	Potassium transporter (AHRD V3.3 *** M1B2Z4_SOLTU)
Solyc11g069270.2	1.01	Beta-galactosidase (AHRD V3.3 *** E3UVW7_SOLLC)
Solyc10g077130.1	1.01	LOW QUALITY:VQ motif-containing family protein (AHRD V3.3 *** B9IHK5_POPTR)
Solyc01g067740.3	1.01	Superoxide dismutase [Cu-Zn] 1
Solyc02g089390.2	1.01	Cell morphogenesis related protein (AHRD V3.3 *** F4KB73_ARATH)
Solyc06g008720.3	1.01	CW-type zinc finger protein (AHRD V3.3 *-* E9NZV0_PHAVU)
Solyc08g061610.3	1.01	P-type ATPase of Arabidopsis 2 (AHRD V3.3 *** AT5G21930.2)
Solyc07g063120.3	1.01	Ubiquitin ligase protein cop1, putative (AHRD V3.3 *** B9T5N2_RICCO)
Solyc03g031420.1	1.01	LOW QUALITY:Molybdenum cofactor sulfurase (AHRD V3.3 *** A0A0B2Q7C8_GLYSO)
Solyc05g054170.3	1.01	GRAS family transcription factor (AHRD V3.3 *** G7JLR5_MEDTR)
Solyc11g065125.1	1.01	Regulator of chromosome condensation (RCC1) family with FYVE zinc finger domain-containing protein (AHRD V3.3 *-* AT5G19420.2)
Solyc11g071680.2	1.01	Tousled-like protein (AHRD V3.3 *** B2YHW0_SOLLC)
Solyc03g063650.1	1.01	Serine/threonine-protein kinase (AHRD V3.3 *** K4BHA7_SOLLC)
Solyc12g014430.2	1.01	Cellulose synthase-like protein (AHRD V3.3 *** L0ASV8_POPTO)
Solyc07g041210.3	1.01	phospholipid:diacylglycerol acyltransferase (AHRD V3.3 *** AT5G13640.1)
Solyc11g045350.2	1.01	Plant regulator RWP-RK family protein (AHRD V3.3 *** AT2G43500.9)
Solyc05g010050.3	1.01	alpha/beta-Hydrolases superfamily protein (AHRD V3.3 *** AT1G26120.1)
Solyc07g008200.3	1.01	Equilibrative nucleoside transporter (AHRD V3.3 *** A0A103XNA9_CYNCS)
Solyc07g041230.3	1.01	Brevis radix-like protein (AHRD V3.3 *** A0A072TLT2_MEDTR)
Solyc09g060110.3	1.01	Kinase, putative (AHRD V3.3 *** B9S521_RICCO)
Solyc09g091880.3	1.01	Myb family transcription factor APL (AHRD V3.3 *** A0A0B0NIP7_GOSAR)
Solyc04g008650.3	1.01	Receptor-kinase, putative (AHRD V3.3 *** B9RY46_RICCO)
Solyc02g081485.1	1.01	Receptor-like kinase (AHRD V3.3 *** A0A072VF58_MEDTR)
Solyc08g080390.3	1.01	Cytochrome P450 (AHRD V3.3 *** A0A0N9HM28_9MAGN)
Solyc10g079990.2	1.01	Transcription initiation factor IIB (AHRD V3.3 *** TF2B_SOYBN)
Solyc03g097940.3	1.01	Potassium channel (AHRD V3.3 *** H2DPY4_9ROSA)
Solyc06g063360.4	1.01	chlorophyll a-b binding protein Cab9
Solyc08g076080.3	1.01	Xyloglucan endotransglucosylase/hydrolase (AHRD V3.3 *** K4CMX5_SOLLC)
Solyc11g071520.2	1.01	Glucan endo-1,3-beta-glucosidase (AHRD V3.3 *** A0A072VNE5_MEDTR)

## Sheet: Foglio2
Supplementary Table 4. B) Genes exclusively down-regulated in P1 samples. Gene identifiers, Log2 Fold Changes and Descriptions are reported.
Gene ID	Log2 FC	Description
Solyc07g043130.3	-1	Phototropic-responsive NPH3 family protein (AHRD V3.3 *** AT2G30520.1)
Solyc03g123410.1	-1	Germin-like protein (AHRD V3.3 *** Q0PWM4_CAPCH)
Solyc09g091450.3	-1	DNA polymerase delta subunit 4 family (AHRD V3.3 *** D7KJU8_ARALL)
Solyc07g054730.1	-1	LOW QUALITY:Wound-responsive family protein, putative (AHRD V3.3 *** A0A061E4N2_THECC)
Solyc05g015710.3	-1	transmembrane protein (AHRD V3.3 *** AT1G27290.2)
Solyc02g068500.3	-1	Thioredoxin (AHRD V3.3 *** A0A103XJM9_CYNCS)
Solyc05g052800.3	-1	60S ribosomal protein L35a (AHRD V3.3 *** B6VC50_VERFO)
Solyc11g006820.2	-1	Small nuclear ribonucleoprotein family protein (AHRD V3.3 *** AT3G11500.2)
Solyc11g005880.2	-1	NADH-ubiquinone oxidoreductase-like protein (AHRD V3.3 *** AT3G62790.1)
Solyc05g026130.3	-1	AP-1 complex subunit sigma-like protein (AHRD V3.3 *** G7L0L8_MEDTR)
Solyc09g083380.3	-1	Histone H1 (AHRD V3.3 *-* H1_MAIZE)
Solyc06g082670.3	-1	60S ribosomal protein L10 (AHRD V3.3 *** RL10_SOLME)
Solyc03g118410.3	-1	Acyl carrier protein (AHRD V3.3 *** Q672Q9_SOLLC)
Solyc10g008190.3	-1	Nucleic acid-binding, OB-fold-like protein (AHRD V3.3 *** I3SMP7_MEDTR)
Solyc12g021230.2	-1	DNA gyrase subunit B (AHRD V3.3 *** K4DDP2_SOLLC)
Solyc12g009860.2	-1	Arginine decarboxylase (AHRD V3.3 --* G4V2J2_MATIN)
Solyc01g099590.3	-1	glutathione-S-transferase
Solyc05g013450.3	-1	Protein DETOXIFICATION (AHRD V3.3 *** K4BY66_SOLLC)
Solyc06g062760.3	-1	50S ribosomal protein L34 (AHRD V3.3 *** W9QNR0_9ROSA)
Solyc03g112530.3	-1	Transducin/WD40 repeat-like superfamily protein (AHRD V3.3 *** AT3G49660.1)
Solyc02g078830.3	-1	lysine ketoglutarate reductase trans-splicing-like protein (DUF707) (AHRD V3.3 *** AT1G61240.6)
Solyc07g025380.3	-1	DNA ligase-like protein (AHRD V3.3 *-* AT1G75150.2)
Solyc06g065100.3	-1	R2R3MYB transcription factor 3
Solyc05g015720.2	-1	MADS-box transcription factor (AHRD V3.3 *** F1T119_9ERIC)
Solyc05g052300.3	-1	Amino acid transporter family protein (AHRD V3.3 *** B9HYI5_POPTR)
Solyc03g097430.1	-1	LOW QUALITY:Transmembrane protein, putative (AHRD V3.3 *** A0A072TUA2_MEDTR)
Solyc07g021710.3	-1	Inorganic pyrophosphatase 2 (AHRD V3.3 *** A0A199VVZ6_ANACO)
Solyc01g098630.3	-1	Mitochondrial inner membrane translocase subunit Tim44 (AHRD V3.3 *** A0A0K9P2C5_ZOSMR)
Solyc09g007430.1	-1	Single-stranded DNA binding protein (AHRD V3.3 *** D7KGI0_ARALL)
Solyc04g074165.1	-1	Hydroxyproline-rich glycoprotein (AHRD V3.3 -** B9HM75_POPTR)
Solyc08g074670.3	-1	Mediator of RNA polymerase II transcription subunit 28 (AHRD V3.3 *** G7LBD1_MEDTR)
Solyc07g006310.1	-1	Basic helix-loop-helix transcription factor (AHRD V3.3 --* A0A0H3Y8Z9_SALMI)
Solyc12g009650.2	-1.01	Sl proline-rich protein
Solyc04g005590.3	-1.01	Ribosomal protein L32 (AHRD V3.3 *** K7VPA9_SOLTU)
Solyc03g044000.1	-1.01	60S ribosomal protein L26-1 (AHRD V3.3 *** RL261_ARATH)
Solyc06g075830.2	-1.01	histone H4 (AHRD V3.3 *** AT2G28740.1)
Solyc06g073870.3	-1.01	DNA-directed RNA polymerase II subunit RPB4 (AHRD V3.3 *** A0A0B2RF86_GLYSO)
Solyc11g066630.2	-1.01	AP2/B3-like transcriptional factor family protein (AHRD V3.3 --* AT2G24681.1)
Solyc07g041930.3	-1.01	Adenylyl cyclase (AHRD V3.3 *** C5MTW3_NICBE)
Solyc04g081580.3	-1.01	RNA helicase DEAD15
Solyc05g050130.3	-1.01	Acidic endochitinase (AHRD V3.3 *** CHIA_TOBAC)
Solyc02g079415.1	-1.01	S-adenosyl-L-methionine-dependent methyltransferases superfamily protein (AHRD V3.3 *** AT4G26600.1)
Solyc05g012030.1	-1.01	LOW QUALITY:Protein BIG GRAIN 1-like E (AHRD V3.3 *** BIG1E_ARATH)
Solyc03g033370.3	-1.01	Protein preY, mitochondrial, putative (AHRD V3.3 *** B9SYS9_RICCO)
Solyc11g005820.1	-1.01	Pectinesterase inhibitor (AHRD V3.3 *** A0A103Y9H8_CYNCS)
Solyc03g081330.1	-1.01	LOW QUALITY:Avr9/Cf-9 rapidly elicited protein 65 (AHRD V3.3 *** Q9FQZ0_TOBAC)
Solyc01g010020.3	-1.01	Calmodulin, putative (AHRD V3.3 *** B9RLA1_RICCO)
Solyc03g117330.3	-1.01	tRNA synthetase-related family protein (AHRD V3.3 *** B9GTA1_POPTR)
Solyc09g018850.3	-1.01	A/G-specific adenine DNA glycosylase (AHRD V3.3 *** W9QVM6_9ROSA)
Solyc08g008140.3	-1.01	Sumo ligase, putative (AHRD V3.3 --* B9RCI3_RICCO)
Solyc06g024245.1	-1.01	Class II aaRS and biotin synthetases superfamily protein (AHRD V3.3 --* AT3G44740.5)
Solyc04g045530.3	-1.01	DNA primase large subunit (AHRD V3.3 *** K4BRI2_SOLLC)
Solyc06g074820.3	-1.02	tonoplast intrinsic protein 1.1
Solyc09g098300.3	-1.02	proline-rich family protein (AHRD V3.3 *-* AT2G41420.1)
Solyc06g082870.3	-1.02	60S ribosomal protein L5-like protein (AHRD V3.3 *** T2DN67_PHAVU)
Solyc12g049220.2	-1.02	Mitochondrial import inner membrane translocase subunit tim23 (AHRD V3.3 *** A0A0K9Q5U7_ZOSMR)
Solyc08g061960.3	-1.02	Ribosomal protein S3 family protein (AHRD V3.3 *** AT5G35530.1)
Solyc06g071720.1	-1.02	60S ribosomal protein L27A (AHRD V3.3 *** B6VC54_VERFO)
Solyc03g043740.3	-1.02	hydroxyproline-rich glycoprotein family protein (AHRD V3.3 *** AT5G65660.1)
Solyc01g010580.3	-1.02	40S ribosomal protein S9, putative (AHRD V3.3 *** Q60CZ2_SOLDE)
Solyc06g083360.3	-1.02	DNA-directed RNA polymerase II, subunit n, putative (AHRD V3.3 *** B9T3C0_RICCO)
Solyc07g042570.3	-1.02	Eukaryotic translation initiation factor 3 subunit K (AHRD V3.3 *** K4CEB8_SOLLC)
Solyc02g082500.1	-1.02	Ribosomal protein L11 (AHRD V3.3 *** A9P9X1_POPTR)
Solyc02g081810.3	-1.02	H/ACA ribonucleoprotein complex subunit 4 (AHRD V3.3 *** CBF5_ARATH)
Solyc08g081195.1	-1.02	heavy metal atpase 3 (AHRD V3.3 --* AT4G30120.2)
Solyc01g086930.3	-1.02	GAMMA RESPONSE 1 family protein (AHRD V3.3 *** B9GFQ6_POPTR)
Solyc05g054110.3	-1.02	Rho GDP-dissociation inhibitor 1 family protein (AHRD V3.3 *** B9IH83_POPTR)
Solyc06g071780.3	-1.02	Dehydration-induced 19-like protein (AHRD V3.3 *** E3T7S4_GOSHI)
Solyc11g027810.2	-1.02	RING finger protein (AHRD V3.3 *** A0A0B0PUN2_GOSAR)
Solyc06g007360.3	-1.03	40S ribosomal protein S4 (AHRD V3.3 *** RS4_SOLTU)
Solyc03g007860.1	-1.03	Protein PAM68, chloroplastic (AHRD V3.3 *-* PAM68_ARATH)
Solyc06g062500.3	-1.03	60S ribosomal protein L28, putative (AHRD V3.3 *** B9RKC5_RICCO)
Solyc04g008260.3	-1.03	PURPLE ACID PHOSPHATASE family protein (AHRD V3.3 *** U5G823_POPTR)
Solyc09g013070.3	-1.03	3-oxo-5-alpha-steroid 4-dehydrogenase family protein (AHRD V3.3 *-* AT2G38050.1)
Solyc06g083540.3	-1.03	Alba DNA/RNA-binding protein (AHRD V3.3 *-* AT3G07030.5)
Solyc03g115490.1	-1.03	Complex 1 LYR protein (AHRD V3.3 *** A0A118JYZ0_CYNCS)
Solyc01g079110.3	-1.03	Histone H3 (AHRD V3.3 *** A0A0V0H170_SOLCH)
Solyc01g087090.3	-1.03	beta glucosidase 8 (AHRD V3.3 --* AT3G62750.1)
Solyc04g082680.3	-1.03	outer envelope pore-like protein (AHRD V3.3 *** AT1G20816.1)
Solyc10g007440.3	-1.03	Zinc finger family protein, putative (AHRD V3.3 *-* A0A061F333_THECC)
Solyc04g071085.1	-1.03	Hydroxyproline-rich glycoprotein (AHRD V3.3 *** Q8H9E0_SOLTU)
Solyc09g098510.3	-1.03	Extensin (Class I) (AHRD V3.3 *-* Q01945_SOLLC)
Solyc03g033590.1	-1.03	SAUR-like auxin-responsive protein family (AHRD V3.3 *** AT4G34760.1)
Solyc04g074545.1	-1.03	RAD3-like DNA-binding helicase protein (AHRD V3.3 --* AT1G79890.3)
Solyc04g049970.3	-1.03	complex 1 protein, LYR family protein (AHRD V3.3 *** AT5G51960.2),Pfam:PF13233
Solyc01g096800.3	-1.03	PETER PAN-like protein (AHRD V3.3 *** AT5G61770.3)
Solyc02g077770.3	-1.03	bidirectional amino acid transporter 1 (AHRD V3.3 --* AT2G01170.2)
Solyc02g077910.3	-1.03	Mitochondrial carrier protein, expressed (AHRD V3.3 *** A0A0K9PZC5_ZOSMR)
Solyc07g055310.1	-1.03	Pentatricopeptide repeat-containing protein (AHRD V3.3 *** A0A061E4M2_THECC)
Solyc05g054530.1	-1.03	Transmembrane protein, putative (AHRD V3.3 *** G7KWV5_MEDTR)
Solyc00g022103.1	-1.03	Transducin family protein / WD-40 repeat family protein (AHRD V3.3 --* AT5G43930.4)
Solyc08g067390.3	-1.03	EG45-like domain containing protein (AHRD V3.3 *** A0A0B2PHN1_GLYSO)
Solyc09g008175.1	-1.03	SAUR-like auxin-responsive protein family (AHRD V3.3 *-* AT2G28085.1)
Solyc07g017820.2	-1.03	RING/U-box superfamily protein (AHRD V3.3 --* AT4G19670.7)
Solyc11g065760.2	-1.03	TK1-like deoxyribonucleoside kinase
Solyc05g053000.1	-1.03	AT hook motif DNA-binding family protein (AHRD V3.3 *** A0A072V017_MEDTR)
Solyc00g107055.1	-1.03	Major facilitator superfamily protein (AHRD V3.3 --* AT2G20780.2)
Solyc03g116990.1	-1.03	Protein transport protein Sec61 subunit beta, putative (AHRD V3.3 *** B9SK56_RICCO)
Solyc01g094790.3	-1.04	Cysteine synthase (AHRD V3.3 *** K4AZL9_SOLLC)
Solyc04g007900.3	-1.04	Plant cadmium resistance 2, putative (AHRD V3.3 *** A0A061E9L3_THECC)
Solyc06g075620.3	-1.04	60S ribosomal protein L35 (AHRD V3.3 *** RL35_EUPES)
Solyc06g051680.1	-1.04	Protein EARLY FLOWERING 4 (AHRD V3.3 *-* A0A0B2RPG0_GLYSO)
Solyc11g008480.2	-1.04	Photosystem II reaction center PsbP family protein (AHRD V3.3 *** AT3G05410.2)
Solyc00g174340.2	-1.04	Pathogenesis-related protein 1 (AHRD V3.3 *** Q75QH2_CAPCH)
Solyc05g053320.1	-1.04	LOW QUALITY:Retrovirus-related Pol polyprotein from transposon TNT 1-94 (AHRD V3.3 *-* A0A151TVZ8_CAJCA),Pfam:PF14223
Solyc03g116247.1	-1.04	Alpha 1,4-glycosyltransferase family protein (AHRD V3.3 *-* Q2MGS1_MEDTR)
Solyc12g056150.2	-1.04	Acyl-coenzyme A:6-aminopenicillanic-acid-acyltransferase form (AHRD V3.3 *** A0A1D1Y4A8_9ARAE)
Solyc08g061270.1	-1.04	DUF1677 family protein (DUF1677) (AHRD V3.3 *** AT1G72510.2)
Solyc12g006250.2	-1.04	Protein transport protein SFT2, putative (AHRD V3.3 *** B9SF26_RICCO)
Solyc10g008600.3	-1.04	embryo defective 1923 (AHRD V3.3 *** AT4G28210.1)
Solyc02g085690.3	-1.04	ubiquitin-conjugating enzyme family protein
Solyc04g077570.1	-1.04	LOW QUALITY:Transmembrane protein, putative (AHRD V3.3 *** A0A072V1Y9_MEDTR)
Solyc05g020010.1	-1.04	LOW QUALITY:Photosystem I P700 chlorophyll a apoprotein A2 (AHRD V3.3 *-* PSAB_VITVI)
Solyc12g011030.2	-1.04	xyloglucan endotransglucosylase-hydrolase 9
Solyc08g066350.2	-1.04	Histidine phosphotransfer protein (AHRD V3.3 *** A0A061GBY7_THECC)
Solyc07g056360.1	-1.04	LOW QUALITY:BHLH transcription factor (AHRD V3.3 *-* I1M6X1_SOYBN)
Solyc10g055630.2	-1.05	plasma membrane intrinsic protein 2.9
Solyc09g074570.1	-1.05	Glutaredoxin (AHRD V3.3 *** B3F8F2_SOLTU)
Solyc03g119040.3	-1.05	LeArcA2 protein containing 7 WD40 repeats
Solyc09g082710.3	-1.05	Histone H2A (AHRD V3.3 *** K4CVP7_SOLLC)
Solyc03g117675.1	-1.05	ATP-dependent DNA helicase (AHRD V3.3 *** AT2G24100.1)
Solyc06g053820.3	-1.05	Chloroplast omega-3 fatty acid desaturase (AHRD V3.3 --* Q0GQS4_JATCU)
Solyc06g071260.3	-1.05	Transmembrane protein, putative (AHRD V3.3 *** A0A072US49_MEDTR)
Solyc01g109070.2	-1.05	LOW QUALITY:CSL zinc finger domain-containing protein (AHRD V3.3 *** AT2G15910.3)
Solyc08g048540.2	-1.05	Small nuclear ribonucleoprotein family protein (AHRD V3.3 *** AT4G18372.2)
Solyc08g078560.3	-1.05	nuclear fusion defective 6 (AHRD V3.3 --* AT2G20585.7)
Solyc03g112130.1	-1.05	LOW QUALITY:DUF868 family protein (DUF868) (AHRD V3.3 *** AT4G12690.2)
Solyc05g048830.3	-1.05	MYB-related transcription factor (AHRD V3.3 *** A0A059PRS4_SALMI)
Solyc06g034230.2	-1.05	Ubiquitin carboxyl-terminal hydrolase family protein (AHRD V3.3 *-* AT1G71850.1)
Solyc03g112240.1	-1.05	LOW QUALITY:pyrroline-5-carboxylate reductase (AHRD V3.3 *-* AT4G03600.1)
Solyc03g123530.3	-1.05	CCAAT/enhancer-binding zeta (AHRD V3.3 *** A0A0B0MUY0_GOSAR)
Solyc05g050900.3	-1.05	Spindle and kinetochore-associated protein 1 homolog (AHRD V3.3 *** SKA1_ARATH)
Solyc02g063360.3	-1.05	Calcium-dependent lipid-binding domain-containing protein (AHRD V3.3 *** F4K8L6_ARATH)
Solyc09g008250.3	-1.05	blind-like1
Solyc09g075290.3	-1.06	60S ribosomal protein L18, putative (AHRD V3.3 *** B9SAT7_RICCO)
Solyc04g081470.3	-1.06	Transcription factor CPC (AHRD V3.3 *-* A0A1D1ZLD7_9ARAE)
Solyc11g068450.2	-1.06	Biogenesis of lysosome-related organelles complex 1 subunit 1 (AHRD V3.3 *** A0A0B2PHL2_GLYSO)
Solyc06g060260.3	-1.06	stromal ascorbate peroxidase 7
Solyc01g100430.3	-1.06	rRNA adenine N(6)-methyltransferase (AHRD V3.3 *** K4B177_SOLLC)
Solyc05g055780.3	-1.06	DNA repair protein RecA, putative (AHRD V3.3 *** A0A072V2Z1_MEDTR)
Solyc06g008940.3	-1.06	Elongation factor Tu (AHRD V3.3 *** K4C3S4_SOLLC)
Solyc01g106810.3	-1.06	ATP phosphoribosyltransferase regulatory subunit (AHRD V3.3 *** AT4G33780.1)
Solyc04g077540.3	-1.06	Kinesin-like protein (AHRD V3.3 *** K4BUJ1_SOLLC)
Solyc12g005230.2	-1.06	Breast carcinoma-amplified sequence 3 (AHRD V3.3 *** A0A0B0NHS9_GOSAR)
Solyc05g006130.3	-1.06	RNA helicase DEAD17
Solyc09g057960.1	-1.06	Cysteine-rich RLK (Receptor-like kinase) protein (AHRD V3.3 *** G7KY09_MEDTR)
Solyc01g104490.3	-1.06	Separase, putative (AHRD V3.3 *** B9SSN4_RICCO)
Solyc04g071615.1	-1.07	ASR4 (AHRD V3.3 *** Q2QJT5_SOLLC)
Solyc09g057650.3	-1.07	40S ribosomal protein S8 (AHRD V3.3 *** K4CTF6_SOLLC)
Solyc06g051250.1	-1.07	LOW QUALITY:RING/U-box superfamily protein, putative (AHRD V3.3 *** A0A061FKY9_THECC)
Solyc07g062220.3	-1.07	Trichome birefringence-like protein (AHRD V3.3 *** G7IKB9_MEDTR)
Solyc08g075160.3	-1.07	Bifunctional purine biosynthesis protein PurH (AHRD V3.3 *** A0A0B2PXS6_GLYSO)
Solyc12g049290.2	-1.07	ELF4-like protein (AHRD V3.3 *** C6ZKI0_SOLLC)
Solyc11g066400.1	-1.07	Zinc finger family protein (AHRD V3.3 *** B9HQP7_POPTR)
Solyc09g058980.3	-1.07	long-chain acyl-CoA synthetase 7 (AHRD V3.3 --* AT5G27600.1)
Solyc09g013140.2	-1.07	Transmembrane protein (AHRD V3.3 *** B7FGN5_MEDTR)
Solyc05g005860.2	-1.07	WAT1-related protein (AHRD V3.3 *** K4BWB3_SOLLC)
Solyc01g100580.3	-1.07	Pentatricopeptide repeat-containing protein, putative (AHRD V3.3 *** B9RNC6_RICCO)
Solyc12g007300.1	-1.07	LOW QUALITY:B3 domain-containing protein, putative (AHRD V3.3 *** A0A061GNJ5_THECC)
Solyc07g065660.3	-1.07	Cellulose synthase family protein (AHRD V3.3 *** B9GFY5_POPTR)
Solyc02g081680.3	-1.07	Nucleolar complex protein 2 like (AHRD V3.3 *** A0A0B2RJJ2_GLYSO)
Solyc08g077410.3	-1.07	Cytochrome c oxidase subunit 6B (AHRD V3.3 *** A0A151TJ10_CAJCA)
Solyc06g005795.1	-1.07	Non-specific lipid-transfer protein (AHRD V3.3 *** M1BVB4_SOLTU)
Solyc11g068400.2	-1.08	Cytochrome b-c1 complex subunit 9 (AHRD V3.3 *** QCR9_SOLTU)
Solyc01g094470.3	-1.08	ketose-bisphosphate aldolase class-II family protein (AHRD V3.3 --* AT1G18270.4)
Solyc09g082520.3	-1.08	40S ribosomal protein S3a (AHRD V3.3 *** K4CVM9_SOLLC)
Solyc10g018250.2	-1.08	40S ribosomal protein S13 (AHRD V3.3 *** RS13_SOYBN)
Solyc06g072280.3	-1.08	Small nuclear ribonucleoprotein family protein (AHRD V3.3 *** AT2G18740.1)
Solyc01g094840.3	-1.08	RING/U-box superfamily protein, putative (AHRD V3.3 *** A0A061G5W7_THECC)
Solyc03g059350.3	-1.08	Calcium-transporting ATPase (AHRD V3.3 *-* F4HUS8_ARATH)
Solyc05g052940.3	-1.08	CASP-like protein (AHRD V3.3 *** K4C1X4_SOLLC)
Solyc09g065040.1	-1.08	Cysteine-rich receptor-kinase-like protein (AHRD V3.3 *-* A0A072UBL3_MEDTR)
Solyc03g118750.3	-1.08	phosphoethanolamine N-methyltransferase
Solyc11g065600.2	-1.08	xyloglucan endotransglucosylase-hydrolase 4
Solyc03g005200.3	-1.08	Lipid transfer protein (AHRD V3.3 *** G7K520_MEDTR)
Solyc02g079790.3	-1.08	transmembrane protein, putative (Protein of unknown function, DUF538) (AHRD V3.3 *** AT3G07470.3)
Solyc08g080510.3	-1.08	Replication factor C subunit 2 (AHRD V3.3 *** RFC2_ARATH)
Solyc06g006090.1	-1.08	LOW QUALITY:JOSEPHIN-like protein, putative (AHRD V3.3 *-* A0A061GWC4_THECC)
Solyc04g055080.3	-1.08	Major facilitator superfamily transporter (AHRD V3.3 *** A0A0K0KFR2_CARHR)
Solyc10g079090.2	-1.09	Chaperone protein dnaJ, putative (AHRD V3.3 *** B9SL79_RICCO)
Solyc09g075010.3	-1.09	HSP20-like chaperones superfamily protein (AHRD V3.3 *-* AT4G02450.2)
Solyc05g009520.1	-1.09	LOW QUALITY:BnaA06g07410D protein (AHRD V3.3 *** A0A078E7A2_BRANA)
Solyc11g066160.1	-1.09	histone H4 (AHRD V3.3 *** AT2G28740.1)
Solyc03g096960.3	-1.09	LOW QUALITY:D-serine dehydratase (AHRD V3.3 *** A0A1D1XH71_9ARAE)
Solyc02g090420.2	-1.09	LOW QUALITY:50S ribosomal protein L25, putative (AHRD V3.3 *** B9S8K5_RICCO)
Solyc03g078350.3	-1.09	UPF0235 protein C15orf40 like (AHRD V3.3 *** A0A0B2R9A9_GLYSO)
Solyc01g095480.3	-1.09	Exosome complex exonuclease RRP41, putative (AHRD V3.3 *** B9SWZ0_RICCO)
Solyc01g080600.3	-1.09	Histone H3 (AHRD V3.3 *** A0A068VC55_COFCA)
Solyc09g074910.1	-1.09	TSPO(Outer membrane tryptophan-rich sensory protein)-related (AHRD V3.3 *** A0A061DQD9_THECC)
Solyc01g098380.3	-1.09	Dihydrodipicolinate reductase, putative (AHRD V3.3 *** B9T529_RICCO)
Solyc04g079380.1	-1.09	Ribosomal protein S14 (AHRD V3.3 *** A0A1B0THH3_NELNU)
Solyc02g085210.1	-1.09	LOW QUALITY:S-adenosyl-L-methionine-dependent methyltransferases superfamily protein (AHRD V3.3 *** AT1G08125.2)
Solyc12g014355.1	-1.09	Leucine-rich repeat transmembrane protein kinase (AHRD V3.3 *-* AT1G53430.1)
Solyc12g008550.2	-1.09	Peptidase M28 family protein (AHRD V3.3 *-* AT5G19740.1)
Solyc00g136560.3	-1.09	Alkyl transferase (AHRD V3.3 *** K7X479_SOLLC)
Solyc04g009330.3	-1.09	Kinase family protein (AHRD V3.3 *** B9HBC9_POPTR)
Solyc04g055090.1	-1.09	LOW QUALITY:Transmembrane protein, putative (AHRD V3.3 *** G7J3T5_MEDTR)
Solyc01g005410.3	-1.1	Caleosin-related family protein (AHRD V3.3 *** AT1G70680.1)
Solyc01g104590.3	-1.1	ribosomal protein L3
Solyc05g047690.3	-1.1	Histone deacetylase complex subunit SAP18 (AHRD V3.3 *** SAP18_ARATH)
Solyc10g083110.2	-1.1	4-hydroxy-tetrahydrodipicolinate synthase (AHRD V3.3 *** K4D398_SOLLC)
Solyc03g121800.3	-1.1	copz1 nonclathrin coat protein zeta1-COP
Solyc01g020440.3	-1.1	Replication factor C subunit 3 (AHRD V3.3 *** RFC3_ARATH)
Solyc05g008520.3	-1.1	Protein DETOXIFICATION (AHRD V3.3 *** K4BX25_SOLLC)
Solyc04g078120.3	-1.1	Ankyrin repeat family protein (AHRD V3.3 *** A0A097PRV4_SOLLC)
Solyc03g097640.3	-1.1	Mitochondrial import inner membrane translocase subunit (AHRD V3.3 *** S8CMW8_9LAMI)
Solyc02g091640.3	-1.1	endoribonuclease E-like protein (AHRD V3.3 *** AT4G37920.1)
Solyc01g066640.2	-1.1	LOW QUALITY:vitellogenin-like protein (AHRD V3.3 *** AT3G06868.1)
Solyc02g087960.3	-1.1	R2R3MYB transcription factor 94
Solyc05g013170.2	-1.1	GCK domain-containing protein (AHRD V3.3 *-* AT1G14060.1)
Solyc06g050630.3	-1.1	arogenate dehydrogenase (AHRD V3.3 *-* AT5G34930.3)
Solyc03g119600.1	-1.11	LOW QUALITY:NIMIN2b protein (AHRD V3.3 *** Q0MR95_TOBAC)
Solyc11g013130.2	-1.11	cysteine-rich/transmembrane domain protein A (AHRD V3.3 --* AT2G33520.1)
Solyc05g050850.3	-1.11	Bifunctional 6(G)-fructosyltransferase/2,1-fructan:2,1-fructan 1-fructosyltransferase (AHRD V3.3 --* GFT_ALLCE)
Solyc06g007540.3	-1.11	Cytochrome b-c1 complex subunit 8 (AHRD V3.3 *** QCR8_SOLTU)
Solyc04g051820.3	-1.11	RPM1-interacting protein 4 (RIN4) family protein (AHRD V3.3 *** G7LBA7_MEDTR)
Solyc12g008760.2	-1.11	arginine methyltransferase 11 (AHRD V3.3 *** AT4G29510.1)
Solyc10g007650.3	-1.11	DNA-directed RNA polymerases I, II, and III subunit RPABC4 (AHRD V3.3 *** A0A0B2QXH3_GLYSO)
Solyc01g067295.1	-1.11	Metallocarboxypeptidase inhibitor (AHRD V3.3 *** O24373_SOLTU)
Solyc11g068765.1	-1.11	Gb:AAF02129.1, putative (AHRD V3.3 *** A0A061GVZ4_THECC)
Solyc11g013390.2	-1.11	GrpE protein homolog (AHRD V3.3 *-* M1A828_SOLTU)
Solyc05g018050.1	-1.11	LOW QUALITY:RING/U-box superfamily protein (AHRD V3.3 *-* AT3G60080.1)
Solyc10g086565.1	-1.11	S-acyltransferase (AHRD V3.3 *** A0A0V0I2F0_SOLCH)
Solyc12g007050.1	-1.11	LOW QUALITY:Arabinogalactan peptide-like protein (AHRD V3.3 *** G7J699_MEDTR)
Solyc02g085360.3	-1.11	CYP90B3 mRNA for cytochrome P450
Solyc03g097170.3	-1.11	Cinnamoyl-CoA reductase, putative (AHRD V3.3 *** B9S247_RICCO)
Solyc11g012320.2	-1.12	SKP1-like 12 (AHRD V3.3 --* AT4G34470.1)
Solyc06g069090.3	-1.12	40S ribosomal protein S7-like protein (AHRD V3.3 *** Q3HRX6_SOLTU)
Solyc01g099410.3	-1.12	Histone H2A (AHRD V3.3 *** G8IIJ5_SOLLC)
Solyc05g046390.3	-1.12	neuronal acetylcholine receptor subunit alpha-5 (AHRD V3.3 *** AT2G31490.1)
Solyc08g074240.3	-1.12	40S ribosomal protein S6 (AHRD V3.3 *** K4CME5_SOLLC)
Solyc01g068190.3	-1.12	HIGH CHLOROPHYLL FLUORESCENCE 153-like protein
Solyc03g121900.1	-1.12	Bifunctional inhibitor/lipid-transfer protein/seed storage 2S albumin superfamily protein (AHRD V3.3 *** AT5G48490.1)
Solyc08g006040.3	-1.12	40S ribosomal protein S6 (AHRD V3.3 *** K4CI93_SOLLC)
Solyc08g061850.3	-1.12	Ribosomal protein S3 family protein (AHRD V3.3 *** AT5G35530.1)
Solyc05g047390.1	-1.12	Mitochondrial import receptor subunit TOM7-1 (AHRD V3.3 *** TOM7A_SOLTU)
Solyc09g082570.3	-1.12	Neurogenic locus notch-like protein (AHRD V3.3 *** A0A072VSF9_MEDTR)
Solyc03g121540.3	-1.12	beta-galactosidase 3
Solyc01g080210.3	-1.12	Ribonucleoside-diphosphate reductase small chain family protein (AHRD V3.3 *** B9HMC3_POPTR)
Solyc04g076220.3	-1.12	AT hook motif DNA-binding family protein (AHRD V3.3 *** G7J554_MEDTR)
Solyc06g069230.3	-1.12	DNA mismatch repair protein (AHRD V3.3 *** Q6DQL7_PETHY)
Solyc03g112100.3	-1.12	high-affinity nitrate transporter-like protein (AHRD V3.3 *** AT4G24715.1)
Solyc12g008520.2	-1.12	SUN-like protein 32
Solyc09g008030.1	-1.12	TCP transcription factor 19
Solyc09g009480.1	-1.12	LOW QUALITY:F-box protein (AHRD V3.3 *-* A0A0P0CKG2_CITMA)
Solyc07g005680.3	-1.12	Carboxypeptidase (AHRD V3.3 *-* K4CB39_SOLLC)
Solyc06g072620.3	-1.12	Bidirectional sugar transporter SWEET (AHRD V3.3 *-* K4C8Y2_SOLLC)
Solyc10g055810.2	-1.13	chitinase Z15140
Solyc01g005840.3	-1.13	ubiquitin-conjugating enzyme E2 -like protein
Solyc07g063860.3	-1.13	transmembrane protein, putative (Protein of unknown function, DUF538) (AHRD V3.3 *** AT3G07460.1)
Solyc02g087330.3	-1.13	B12D (AHRD V3.3 *** D2XQY6_WOLAR)
Solyc04g008460.3	-1.13	SET-domain containing protein lysine methyltransferase family protein (AHRD V3.3 --* AT5G43990.9)
Solyc01g086820.3	-1.13	Histone H3 (AHRD V3.3 *** A0A068VC55_COFCA)
Solyc04g074150.2	-1.13	Protein trm112, putative (AHRD V3.3 *** B9SWY6_RICCO)
Solyc03g007540.3	-1.13	tRNA dimethylallyltransferase (AHRD V3.3 *** AT5G52960.1)
Solyc02g063440.3	-1.13	cysteine-rich/transmembrane domain A-like protein (AHRD V3.3 -** AT2G32210.1)
Solyc07g065940.1	-1.13	Transmembrane protein, putative (AHRD V3.3 *** G7K4U4_MEDTR)
Solyc10g084810.2	-1.13	S-acyltransferase (AHRD V3.3 *** M1ARM4_SOLTU)
Solyc12g038605.1	-1.13	LINE-1 reverse transcriptase (AHRD V3.3 --* A0A1D1ZAL7_9ARAE)
Solyc04g051580.3	-1.13	(DB244) meloidogyne-induced giant cell protein
Solyc02g094190.3	-1.13	Major facilitator superfamily protein (AHRD V3.3 *** AT3G01930.2)
Solyc09g005250.3	-1.13	Vacuolar cation/proton exchanger 3 (AHRD V3.3 *** A0A0B2SDY1_GLYSO)
Solyc01g073725.1	-1.13	ATPase, V1 complex, subunit B protein (AHRD V3.3 --* AT4G38510.5)
Solyc01g065710.3	-1.13	CST complex subunit TEN1 (AHRD V3.3 *** A0A0B0NF61_GOSAR)
Solyc06g068570.3	-1.13	AP2-like ethylene-responsive transcription factor
Solyc04g057997.1	-1.13	30S ribosomal protein S8, putative (AHRD V3.3 *-* B9SR47_RICCO)
Solyc12g100280.2	-1.13	NAD(P)-binding Rossmann-fold superfamily protein (AHRD V3.3 *** AT3G55310.1)
Solyc11g005270.1	-1.13	LOW QUALITY:Glutaredoxin family protein (AHRD V3.3 *** AT5G13810.1)
Solyc06g065180.3	-1.14	SLL1 protein (AHRD V3.3 *** I3S1M4_MEDTR)
Solyc01g103220.3	-1.14	Cytochrome c (AHRD V3.3 *** CYC_SOLTU)
Solyc02g070310.3	-1.14	60S ribosomal protein L32 (AHRD V3.3 *** D7MRE7_ARALL)
Solyc04g082050.3	-1.14	Ganglioside-induced differentiation-associated protein 2 (AHRD V3.3 *** A0A199VGA4_ANACO)
Solyc03g005227.1	-1.14	Histone H2A (AHRD V3.3 *** K4BDU6_SOLLC)
Solyc08g075090.3	-1.14	bHLH transcription factor144
Solyc01g096475.1	-1.14	Thioredoxin-like protein CITRX, chloroplastic (AHRD V3.3 *** CITRX_SOLLC)
Solyc05g007980.3	-1.14	Sulfate transporter, putative (AHRD V3.3 *** B9SJ59_RICCO)
Solyc08g013750.3	-1.14	F-box family protein (AHRD V3.3 *-* D7M2J7_ARALL)
Solyc03g118755.1	-1.14	Phosphoethanolamine N-methyltransferase (AHRD V3.3 *** Q9AXH3_SOLLC),Pfam:PF13489
Solyc01g088390.3	-1.14	Sister chromatid cohesion protein DCC1 (AHRD V3.3 *** A0A072TGP8_MEDTR)
Solyc03g025190.4	-1.14	anthocyanin permease
Solyc07g062120.3	-1.14	Bidirectional sugar transporter SWEET (AHRD V3.3 *** K4CGP5_SOLLC)
Solyc07g054315.1	-1.14	Tuliposide A-converting enzyme 1, chloroplastic (AHRD V3.3 --* TCEA1_TULGE)
Solyc02g022880.1	-1.14	purple acid phosphatase 25 (AHRD V3.3 --* AT4G36350.1)
Solyc01g066850.3	-1.14	WAT1-related protein (AHRD V3.3 *** K4AWT5_SOLLC)
Solyc07g041310.3	-1.15	Ribosomal protein S3 family protein (AHRD V3.3 *** AT5G35530.1)
Solyc06g072440.3	-1.15	B-cell receptor-associated-like protein (AHRD V3.3 *** G7JZ88_MEDTR)
Solyc07g007280.3	-1.15	chlororespiratory reduction 6 (AHRD V3.3 *** AT2G47910.2)
Solyc05g053780.3	-1.15	RNA binding protein-like protein (AHRD V3.3 *** Q3HVL3_SOLTU)
Solyc11g006350.1	-1.15	aspatate carbamoyltransferase
Solyc11g071290.2	-1.15	Alcohol dehydrogenase (AHRD V3.3 *** I6N8Z5_OLEEU)
Solyc04g024430.3	-1.15	DNA polymerase epsilon catalytic subunit (AHRD V3.3 --* AT1G08260.1)
Solyc07g041245.1	-1.15	aldolase like (AHRD V3.3 --* AT4G24080.1)
Solyc11g005350.2	-1.15	WAT1-related protein (AHRD V3.3 *** K4D4E8_SOLLC)
Solyc11g007730.2	-1.15	Bark storage protein A (AHRD V3.3 *** W9SCI4_9ROSA)
Solyc02g079390.3	-1.15	Plant cadmium resistance 8-like protein (AHRD V3.3 *** A0A0B0NN69_GOSAR)
Solyc08g006080.1	-1.15	Exostosin-like 3 (AHRD V3.3 *** W9S9Z8_9ROSA)
Solyc10g052540.1	-1.15	Small auxin up-regulated RNA73
Solyc05g014150.3	-1.15	NAD(P)-binding Rossmann-fold superfamily protein (AHRD V3.3 *-* AT3G55290.2)
Solyc07g038190.3	-1.15	WAS/WASL-interacting family protein (AHRD V3.3 *** AT1G55160.2)
Solyc00g244290.1	-1.15	LOW QUALITY:NADH dehydrogenase subunit 2 (AHRD V3.3 *-* A0A1C9I9Q6_9ROSI)
Solyc10g007870.3	-1.15	Thionin-like protein (AHRD V3.3 *** G1JZD6_TOBAC)
Solyc01g099630.3	-1.16	xyloglucan endotransglucosylase-hydrolase 1
Solyc11g065680.1	-1.16	transmembrane protein (AHRD V3.3 *** AT2G01870.1)
Solyc10g078450.2	-1.16	Small nuclear ribonucleoprotein family protein (AHRD V3.3 *** AT2G43810.3)
Solyc06g063220.3	-1.16	ATP synthase subunit epsilon, mitochondrial (AHRD V3.3 *** ATP5E_IPOBA)
Solyc03g110870.3	-1.16	RING/U-box superfamily protein (AHRD V3.3 --* AT4G35840.2)
Solyc11g071810.2	-1.16	fasciated
Solyc07g008660.3	-1.16	30S ribosomal protein S16 (AHRD V3.3 *** B3IWG3_SOLLC)
Solyc06g082650.3	-1.16	60S ribosomal protein L10 (AHRD V3.3 *** RL10_SOLME)
Solyc01g095610.3	-1.16	protein trichome birefringence-like 25
Solyc04g015030.3	-1.16	Heavy metal transport/detoxification superfamily protein (AHRD V3.3 *** I3STQ6_MEDTR)
Solyc04g014790.1	-1.16	Cysteine proteinase inhibitor (AHRD V3.3 *** K4BPY2_SOLLC)
Solyc01g008290.3	-1.16	Dihydroorotate dehydrogenase (quinone), mitochondrial (AHRD V3.3 *** K4AT27_SOLLC)
Solyc03g111935.1	-1.16	Cytochrome P450, putative (AHRD V3.3 *** B9RAS2_RICCO)
Solyc01g007250.3	-1.16	U3 small nucleolar ribonucleoprotein protein imp4, putative (AHRD V3.3 *** B9RGD5_RICCO)
Solyc02g087210.3	-1.16	Zinc finger AN1 domain-containing stress-associated protein 12 (AHRD V3.3 *** A0A151RAZ5_CAJCA)
Solyc04g009840.3	-1.16	TRICHOME BIREFRINGENCE-LIKE 5 (AHRD V3.3 --* AT5G20590.2)
Solyc03g116510.1	-1.16	cotton fiber protein (AHRD V3.3 *** AT1G15385.1)
Solyc01g095530.2	-1.17	LOW QUALITY:cytoplasmic tRNA 2-thiolation protein (AHRD V3.3 *** AT3G55570.1)
Solyc06g069010.3	-1.17	LeArcA1 protein
Solyc08g077280.1	-1.17	allyl alcohol dehydrogenase-like protein (AHRD V3.3 *** AT3G59840.1)
Solyc06g059870.1	-1.17	subunit of exocyst complex 8 (AHRD V3.3 --* AT3G10380.2)
Solyc11g006690.1	-1.17	40S ribosomal protein S17 (AHRD V3.3 *** RS17_SOLLC)
Solyc03g019780.3	-1.17	40S ribosomal protein SA (AHRD V3.3 *** K4BEV0_SOLLC)
Solyc10g005470.3	-1.17	receptor-interacting protein (AHRD V3.3 *** AT4G21445.1)
Solyc01g010540.3	-1.17	40S ribosomal protein S9, putative (AHRD V3.3 *** Q60CZ2_SOLDE)
Solyc03g095220.3	-1.17	Translocase of chloroplast (AHRD V3.3 *** A0A0V0I1D8_SOLCH)
Solyc09g014860.3	-1.17	LURP-one-like protein (AHRD V3.3 *** G7KW19_MEDTR)
Solyc03g013250.3	-1.17	Imidazole glycerol phosphate synthase subunit HisH (AHRD V3.3 *** A0A1D1ZHQ6_9ARAE)
Solyc11g072840.1	-1.17	histone H4 (AHRD V3.3 *** AT2G28740.1)
Solyc01g108060.2	-1.17	Methylcrotonyl-CoA carboxylase beta chain, putative (AHRD V3.3 *-* A0A072UYJ8_MEDTR)
Solyc12g099570.2	-1.17	meiotically up-regulated protein (AHRD V3.3 --* AT5G66930.2)
Solyc04g049660.2	-1.17	DVA-1 polyprotein (AHRD V3.3 *** A0A0B0N1N3_GOSAR)
Solyc12g010960.2	-1.17	NADP-dependent alkenal double bond reductase (AHRD V3.3 *** A0A072TLD5_MEDTR)
Solyc02g069770.3	-1.17	WD40-repeat domain-contaning protein
Solyc06g082880.2	-1.17	Pentatricopeptide repeat-containing protein, putative (AHRD V3.3 *** B9T5G9_RICCO)
Solyc03g025470.3	-1.17	Kinesin-like protein (AHRD V3.3 *** E5GCU2_CUCME)
Solyc03g005910.3	-1.17	Lipase, GDSL (AHRD V3.3 *** A0A103XTV4_CYNCS)
Solyc01g079950.3	-1.17	Xyloglucan-specific endoglucanase inhibitor protein 2 (AHRD V3.3 *** F1DHN5_SOLTU)
Solyc10g008570.3	-1.17	Pentatricopeptide repeat-containing protein (AHRD V3.3 *** A0A124SD53_CYNCS)
Solyc11g039950.2	-1.17	Ca(2+)-dependent nuclease family protein (AHRD V3.3 --* AT2G40410.2)
Solyc10g078630.2	-1.18	40S ribosomal protein S28 (AHRD V3.3 *-* W9SEX7_9ROSA)
Solyc09g010562.1	-1.18	dolichyl-diphosphooligosaccharide-protein glycosyltransferase subunit (AHRD V3.3 *-* AT3G09455.2)
Solyc12g013510.1	-1.18	Histone H2B (AHRD V3.3 *** K4DCN6_SOLLC)
Solyc04g007000.1	-1.18	AP2/B3 transcription factor family protein (AHRD V3.3 *** AT1G25560.1)
Solyc01g006450.3	-1.18	Enoyl reductase (AHRD V3.3 *** P93062_BRANA)
Solyc12g042700.2	-1.18	tyrosine sulfotransferase-like protein (AHRD V3.3 *** AT4G22000.1)
Solyc02g072170.3	-1.18	Transcription factor TGA2 (AHRD V3.3 --* TGA2_ARATH)
Solyc03g110990.1	-1.18	LOW QUALITY:alpha/beta-Hydrolases superfamily protein (AHRD V3.3 --* AT3G23540.3)
Solyc01g111590.3	-1.18	Transducin family protein / WD-40 repeat family protein (AHRD V3.3 *** AT2G16780.1)
Solyc06g075310.3	-1.18	Adenylate kinase isoenzyme 6 homolog (AHRD V3.3 *** M1ABZ6_SOLTU)
Solyc03g114520.3	-1.18	Kinetochore protein (AHRD V3.3 *** D0FYH3_NICTO)
Solyc03g122140.3	-1.18	Peroxisomal (S)-2-hydroxy-acid oxidase (AHRD V3.3 *** GOX_SPIOL)
Solyc08g075930.3	-1.18	Kinesin-like protein (AHRD V3.3 *-* G7K6T5_MEDTR)
Solyc11g072630.2	-1.18	mitogen-activated protein kinase 4
Solyc09g010330.3	-1.19	Nascent polypeptide-associated complex subunit beta (AHRD V3.3 *** K4CR60_SOLLC)
Solyc01g097360.3	-1.19	Coiled-coil domain-containing protein 14 (AHRD V3.3 *** A0A1D1XHZ9_9ARAE)
Solyc01g110540.3	-1.19	protein Aucsia-2
Solyc06g065590.3	-1.19	60S ribosomal protein L18a (AHRD V3.3 *** K4C7I8_SOLLC)
Solyc06g060080.2	-1.19	Mitochondrial ATP synthase 6 kDa subunit (AHRD V3.3 *** A0A0K9PE24_ZOSMR)
Solyc01g091220.3	-1.19	40S ribosomal protein S13 (AHRD V3.3 *** RS13_SOYBN)
Solyc01g007230.3	-1.19	Late embryogenesis abundant (LEA) hydroxyproline-rich glycoprotein family, putative (AHRD V3.3 *** A0A061F1P4_THECC)
Solyc08g016670.3	-1.19	Calcyclin-binding protein, putative (AHRD V3.3 *** B9S113_RICCO)
Solyc03g079930.3	-1.19	Mitochondrial glycoprotein (AHRD V3.3 *** A0A103YDB4_CYNCS)
Solyc10g061950.2	-1.19	Light-independent protochlorophyllide reductase subunit B (AHRD V3.3 --* A0A097KN01_9CHLO)
Solyc02g038750.3	-1.19	transducin family protein / WD-40 repeat family protein (AHRD V3.3 *** AT2G34260.1)
Solyc01g005460.3	-1.19	Dynein light chain (AHRD V3.3 *** W9T250_9ROSA)
Solyc05g012080.3	-1.19	cytochrome b5 isoform B
Solyc02g082850.3	-1.19	Serine acetyltransferase (AHRD V3.3 *** G7K010_MEDTR)
Solyc03g111130.1	-1.19	Malate synthase (AHRD V3.3 *** K4BJX6_SOLLC)
Solyc09g075530.3	-1.19	Syntaxin (AHRD V3.3 *** A0A0A0YT45_ALBBR)
Solyc10g081940.2	-1.19	Exocyst complex component 7 (AHRD V3.3 *** A0A151RD29_CAJCA)
Solyc01g110610.3	-1.19	SAUR-like auxin-responsive protein family (AHRD V3.3 *** AT1G75580.1)
Solyc02g089890.3	-1.19	PQ-loop repeat family protein / transmembrane family protein (AHRD V3.3 *** AT4G36850.1)
Solyc11g069440.1	-1.2	60S ribosomal protein L12 (AHRD V3.3 *** Q6RJY1_CAPAN)
Solyc05g054540.3	-1.2	ubiquitin-conjugating enzyme E2 (AHRD V3.3 *** AT5G59300.1)
Solyc09g097805.1	-1.2	Glycine rich protein (AHRD V3.3 *** Q94CG1_TOBAC)
Solyc01g098000.3	-1.2	Elongation factor 1-beta (AHRD V3.3 *** D7KES3_ARALL)
Solyc02g068650.2	-1.2	tRNA (guanine-N(7)-)-methyltransferase (AHRD V3.3 *** K4B7J7_SOLLC)
Solyc03g097020.3	-1.2	AAA-type ATPase family protein
Solyc02g088740.1	-1.2	LOW QUALITY:Transcription factor bHLH151, putative (AHRD V3.3 *** A0A061EF71_THECC)
Solyc01g080100.3	-1.2	LOW QUALITY:RING zinc finger protein, putative (AHRD V3.3 *** A0A072USX7_MEDTR)
Solyc11g007000.2	-1.2	Cytochrome c oxidase assembly protein COX15 (AHRD V3.3 *** COX15_ARATH)
Solyc05g015410.3	-1.2	Transposon protein, putative, CACTA, En/Spm sub-class (AHRD V3.3 --* Q2R0Q5_ORYSJ)
Solyc02g067580.3	-1.21	B12D (AHRD V3.3 *** D2XQY6_WOLAR)
Solyc01g107330.3	-1.21	SWIB_MDM2 domain protein
Solyc10g081240.2	-1.21	GrpE protein homolog (AHRD V3.3 *** K4D311_SOLLC)
Solyc06g084310.3	-1.21	Small nuclear ribonucleoprotein Sm D1 (AHRD V3.3 *-* A0A199VU58_ANACO)
Solyc01g107520.3	-1.21	Plant basic secretory family protein (AHRD V3.3 *** B9GHT3_POPTR)
Solyc09g011650.3	-1.21	Glutathione S-transferase (AHRD V3.3 *** A0A0N9HTE9_HELAN)
Solyc00g127670.2	-1.21	membrane protein (AHRD V3.3 *** AT1G26180.1)
Solyc06g061280.3	-1.21	Cinnamoyl-CoA reductase, putative (AHRD V3.3 *** B9S247_RICCO)
Solyc06g071890.3	-1.21	Mitochondrial pyruvate carrier (AHRD V3.3 *** K4C8R1_SOLLC)
Solyc03g097750.3	-1.21	Translocon-associated protein subunit beta (AHRD V3.3 *** A0A0D2RZS2_GOSRA),Pfam:PF05753
Solyc04g074230.3	-1.22	SIG74 14-3-3 family protein
Solyc07g008720.4	-1.22	BTF3-like transcription factor
Solyc03g117560.3	-1.22	Blue copper-like protein (AHRD V3.3 *** B8Y8A0_GOSHI)
Solyc03g080160.3	-1.22	Nascent polypeptide associated complex alpha subunit, putative (AHRD V3.3 *-* B9S5M4_RICCO)
Solyc12g088840.1	-1.22	LOW QUALITY:Calcium-binding EF-hand family protein, putative (AHRD V3.3 *** A0A061FAV4_THECC)
Solyc11g066430.1	-1.22	histone H2B
Solyc03g032060.1	-1.22	RING/U-box superfamily protein (AHRD V3.3 *** AT1G20823.1)
Solyc11g064750.2	-1.22	Pentatricopeptide repeat-containing family protein (AHRD V3.3 *** B9H819_POPTR)
Solyc12g008830.2	-1.22	GATA-like transcription factor (AHRD V3.3 *** I3VFF1_TOBAC)
Solyc05g054840.3	-1.22	E3 UFM1-protein ligase (AHRD V3.3 *-* A0A199V584_ANACO)
Solyc01g080890.2	-1.22	KH domain-containing protein / zinc finger (CCCH type) family protein (AHRD V3.3 --* AT5G06770.6)
Solyc12g005310.2	-1.22	Auxin-responsive GH3 family protein (AHRD V3.3 *** AT5G54510.1)
Solyc06g067950.3	-1.22	Acyl-protein thioesterase 2 (AHRD V3.3 *** A0A0B0PZC3_GOSAR)
Solyc10g051120.2	-1.22	Mitochondrial pyruvate carrier (AHRD V3.3 *-* M1AEY6_SOLTU)
Solyc11g071960.2	-1.22	Sulfhydryl oxidase (AHRD V3.3 *** K4DAQ3_SOLLC)
Solyc12g097000.2	-1.22	TIR-NBS-LRR class disease resistance protein (AHRD V3.3 *-* A2I7Q5_9ROSI)
Solyc08g016180.3	-1.23	60S ribosomal protein L18a (AHRD V3.3 *** K4CJE2_SOLLC)
Solyc06g050120.3	-1.23	60S ribosomal protein L7A-like (AHRD V3.3 *** Q2VCI3_SOLTU)
Solyc04g063290.3	-1.23	40S ribosomal protein S2 (AHRD V3.3 *** K7WJZ4_SOLTU)
Solyc05g055640.3	-1.23	ARM repeat superfamily protein (AHRD V3.3 --* AT1G12930.1)
Solyc05g006110.3	-1.23	Serine/Threonine-kinase (AHRD V3.3 *** AT1G10522.2)
Solyc12g056090.2	-1.23	Cox19-like CHCH family protein (AHRD V3.3 *-* AT4G23760.1)
Solyc01g104070.3	-1.23	ARM repeat superfamily protein (AHRD V3.3 *** AT4G27640.1)
Solyc12g036650.2	-1.23	translocase subunit seca (AHRD V3.3 *** AT1G68490.1)
Solyc01g008460.3	-1.23	Ferredoxin (AHRD V3.3 *** Q70SW4_DIGLA)
Solyc11g072830.1	-1.23	Chitinase (AHRD V3.3 *** G7KL79_MEDTR)
Solyc08g081150.3	-1.23	GMP synthase (AHRD V3.3 *** W8TFM6_TOBAC)
Solyc09g091420.3	-1.23	Inosine triphosphate pyrophosphatase (AHRD V3.3 *** K4CWG8_SOLLC)
Solyc11g010930.2	-1.23	HVA22-like protein (AHRD V3.3 *** M1BBW7_SOLTU)
Solyc06g084580.1	-1.23	Pentatricopeptide repeat-containing protein family (AHRD V3.3 *** A0A151SD09_CAJCA)
Solyc05g007450.3	-1.23	Origin recognition complex, subunit 6 (AHRD V3.3 *** A0A118K386_CYNCS)
Solyc06g064560.3	-1.23	UvrABC system protein C (AHRD V3.3 *** A0A1D1YTR9_9ARAE)
Solyc03g006220.3	-1.23	Trichome birefringence-like protein (AHRD V3.3 *** G7IKB9_MEDTR)
Solyc05g026377.1	-1.23	K(+) efflux antiporter (AHRD V3.3 *-* A0A0K9NUN8_ZOSMR)
Solyc12g042080.2	-1.24	40s ribosomal protein S11 (AHRD V3.3 *** K7XKQ3_SOLTU)
Solyc12g039120.2	-1.24	40S ribosomal protein S19-like (AHRD V3.3 *** Q2VCJ6_SOLTU)
Solyc10g078660.2	-1.24	60S ribosomal protein L24 (AHRD V3.3 *** B9MYJ4_POPTR)
Solyc06g072120.3	-1.24	40S ribosomal protein SA (AHRD V3.3 *** K4C8T4_SOLLC)
Solyc02g070330.3	-1.24	40S ribosomal protein S4 (AHRD V3.3 *-* RS4_SOLTU)
Solyc11g005050.2	-1.24	Mitochondrial ATP synthase 6 kDa subunit (AHRD V3.3 *** A0A0K9PE24_ZOSMR)
Solyc09g091740.3	-1.24	60S ribosomal protein L13a-like protein (AHRD V3.3 *** Q3HRW1_SOLTU)
Solyc02g086240.3	-1.24	Ribosomal L5P family protein (AHRD V3.3 *** AT5G45775.2)
Solyc01g011000.3	-1.24	Eukaryotic translation initiation factor 5A (AHRD V3.3 *** K4BNF7_SOLLC)
Solyc01g073970.3	-1.24	Histone H3 (AHRD V3.3 *** A0A068VC55_COFCA)
Solyc12g098940.2	-1.24	Ubiquitin, putative (AHRD V3.3 *** B9RN74_RICCO)
Solyc11g018560.2	-1.24	50S ribosomal protein L25, putative (AHRD V3.3 *** B9RCJ6_RICCO)
Solyc10g008320.1	-1.24	LOW QUALITY:phosphatidic acid phosphatase 1 (AHRD V3.3 --* AT2G01180.6)
Solyc12g039170.1	-1.24	LOW QUALITY:potassium transporter 2 (AHRD V3.3 --* AT2G40540.5)
Solyc02g055370.3	-1.24	Transcriptional factor B3 family protein (AHRD V3.3 *-* AT4G31650.2)
Solyc03g111360.3	-1.24	Oxygen-independent coproporphyrinogen III oxidase, putative (AHRD V3.3 *** A0A072V9X5_MEDTR)
Solyc06g007470.3	-1.25	40S ribosomal S26-like protein (AHRD V3.3 *** I3S2G2_MEDTR)
Solyc11g011010.1	-1.25	LOW QUALITY:B-cell receptor-associated-like protein (AHRD V3.3 *** AT5G17190.1)
Solyc01g009520.3	-1.25	Ribosomal protein (AHRD V3.3 *** K4ATE8_SOLLC)
Solyc12g099960.1	-1.25	LOW QUALITY:Ribosomal-like protein, putative (AHRD V3.3 *** I3RZK0_MEDTR)
Solyc02g082190.3	-1.25	CTP synthase (AHRD V3.3 *** M1B2B1_SOLTU)
Solyc05g014160.3	-1.25	REGULATOR OF G-PROTEIN SIGNALING 1 (AHRD V3.3 *-* AT3G26090.2)
Solyc06g008020.3	-1.25	HIT zinc finger protein (AHRD V3.3 *** A0A072VLZ0_MEDTR)
Solyc01g066200.1	-1.25	LOW QUALITY:Glucan endo-1,3-beta-glucosidase 8 (AHRD V3.3 --* W9S9M9_9ROSA)
Solyc12g056760.2	-1.25	Eukaryotic translation initiation factor 3 subunit C (AHRD V3.3 *** A0A1D1ZH74_9ARAE)
Solyc11g067150.2	-1.25	transmembrane protein (AHRD V3.3 *** AT4G04190.1)
Solyc01g081000.3	-1.25	Phosphatase 2C family protein, putative (AHRD V3.3 *** A0A061GDE7_THECC)
Solyc02g094630.3	-1.25	Transportin-3, putative (AHRD V3.3 *-* B9RGS4_RICCO)
Solyc04g078660.1	-1.25	LOW QUALITY:HXXXD-type acyl-transferase family protein (AHRD V3.3 *** AT5G42830.1)
Solyc06g034370.1	-1.25	Plant invertase/pectin methylesterase inhibitor superfamily protein (AHRD V3.3 *** AT5G62350.1)
Solyc02g083570.3	-1.26	Ubiquitin-conjugating enzyme E2 (AHRD V3.3 *** G7JMD8_MEDTR)
Solyc06g064470.3	-1.26	60S ribosomal protein L7A-like protein (AHRD V3.3 *** Q2XPW4_SOLTU)
Solyc02g062240.3	-1.26	Small nuclear ribonucleoprotein (AHRD V3.3 *** G7LBD3_MEDTR)
Solyc11g072730.2	-1.26	DNA-directed RNA polymerase subunit (AHRD V3.3 *** K4DAY0_SOLLC)
Solyc01g044240.3	-1.26	Soluble inorganic pyrophosphatase 1 (AHRD V3.3 --* IPYR1_ARATH)
Solyc01g110605.1	-1.26	SAUR-like auxin-responsive protein family (AHRD V3.3 *** AT4G34760.1)
Solyc01g094220.3	-1.26	carbonyl reductase-like
Solyc01g005230.3	-1.26	S-adenosyl-L-methionine-dependent methyltransferase superfamily protein (AHRD V3.3 *** AT5G37990.1)
Solyc05g026420.1	-1.26	Ferritin-2, chloroplastic (AHRD V3.3 --* FRI2_SOYBN)
Solyc05g054140.3	-1.26	DNA-directed RNA polymerase I subunit rpa43-like protein (AHRD V3.3 *** T2DMP5_PHAVU)
Solyc04g081350.3	-1.26	E2F transcription factor (AHRD V3.3 *** G7IE33_MEDTR)
Solyc09g059950.3	-1.26	Amino acid--[acyl-carrier-protein] ligase (AHRD V3.3 *** A0A0B0MIR3_GOSAR)
Solyc06g075350.2	-1.26	tRNA-splicing endonuclease subunit Sen2 (AHRD V3.3 *** A2Q3E8_MEDTR)
Solyc02g086250.3	-1.26	titan9 (AHRD V3.3 *** AT3G20070.4)
Solyc09g015880.3	-1.26	Cytochrome c oxidase subunit 2 (AHRD V3.3 *-* A0A0C5B2A3_HYONI)
Solyc10g008910.1	-1.27	Histone H3 (AHRD V3.3 *** A0A068VC55_COFCA)
Solyc02g064670.1	-1.27	60S ribosomal protein L26-1 (AHRD V3.3 *** RL261_ARATH)
Solyc06g007670.3	-1.27	60S ribosomal protein L5 (AHRD V3.3 *** RL5_CUCSA)
Solyc03g115360.3	-1.27	40S ribosomal protein S19-like (AHRD V3.3 *** Q2VCJ6_SOLTU)
Solyc02g094490.3	-1.27	ATPase E1-E2 type family protein / haloacid dehalogenase-like hydrolase family protein (AHRD V3.3 --* AT1G68710.3)
Solyc07g063580.3	-1.27	Vacuolar sorting protein 9 (VPS9) domain-containing protein (AHRD V3.3 --* AT3G19770.2)
Solyc07g047710.3	-1.27	Glucan endo-1,3-beta-glucosidase-like protein (AHRD V3.3 *** G7JMV2_MEDTR)
Solyc05g055185.1	-1.27	photosystem I reaction center subunit N (AHRD V3.3 *-* AT1G49975.1)
Solyc06g082140.3	-1.27	autoinhibited Ca2+-ATPase 1 (AHRD V3.3 --* AT1G27770.4)
Solyc07g053950.1	-1.27	DNA-directed RNA polymerase subunit alpha (AHRD V3.3 --* A0A0K1ZCQ4_9ASTE)
Solyc05g010040.2	-1.27	homeodomain GLABROUS 2 (AHRD V3.3 --* AT1G05230.9)
Solyc09g065955.1	-1.27	alpha/beta-Hydrolases superfamily protein (AHRD V3.3 --* AT3G51000.1)
Solyc11g066690.2	-1.27	RecQ-mediated instability 2 (AHRD V3.3 *** A0A0B0NH03_GOSAR)
Solyc07g054400.2	-1.27	Centromere protein S (AHRD V3.3 *-* W9S2H7_9ROSA)
Solyc08g082200.3	-1.27	DNA primase (AHRD V3.3 *** K4CPL6_SOLLC)
Solyc05g032770.3	-1.27	PHD finger alfin-like protein (AHRD V3.3 *** A0A072V846_MEDTR)
Solyc01g099830.3	-1.28	60S ribosomal protein L22-2 (AHRD V3.3 *** W9QTY3_9ROSA)
Solyc10g051390.2	-1.28	RNA-binding glycine-rich protein (AHRD V3.3 *** D6PZY6_TOBAC)
Solyc06g060400.3	-1.28	Ribosomal protein L15 (AHRD V3.3 *** K4C6M0_SOLLC)
Solyc03g083720.1	-1.28	LOW QUALITY:Plant invertase/pectin methylesterase inhibitor (AHRD V3.3 *** I3T947_MEDTR)
Solyc08g015940.3	-1.28	Epidermal patterning factor-like protein, putative (AHRD V3.3 *** G7JGZ2_MEDTR),Pfam:PF17181
Solyc04g073960.3	-1.28	Major facilitator superfamily transporter (AHRD V3.3 *** A0A0K0KFR2_CARHR)
Solyc05g014120.1	-1.28	LOW QUALITY:S-adenosyl-L-methionine-dependent methyltransferases superfamily protein (AHRD V3.3 *** AT1G24480.1)
Solyc02g063380.1	-1.28	LOW QUALITY:Fad-dependent oxidoreductase family protein (AHRD V3.3 --* A0A061RE27_9CHLO)
Solyc10g085350.2	-1.28	Macrophage migration inhibitory factor (AHRD V3.3 *** A0A103YL90_CYNCS)
Solyc06g005840.3	-1.28	Mitochondrial import inner membrane translocase subunit Tim10-like protein (AHRD V3.3 *** A0A0B0MQW2_GOSAR)
Solyc11g007740.2	-1.28	Ribosome recycling factor (AHRD V3.3 *** AT3G01800.1)
Solyc02g079360.2	-1.29	Octicosapeptide/Phox/Bem1p family protein (AHRD V3.3 *** AT4G05150.1)
Solyc05g007250.3	-1.29	40S ribosomal protein S9, putative (AHRD V3.3 *** Q60CZ2_SOLDE)
Solyc01g109090.2	-1.29	LOW QUALITY:mRNA, clone: RTFL01-34-C05 (AHRD V3.3 -** E4MXL5_EUTHA)
Solyc05g018395.1	-1.29	Proteasome subunit alpha type (AHRD V3.3 --* A0A0V0HRW3_SOLCH)
Solyc01g057460.3	-1.29	mediator of RNA polymerase II transcription subunit 15a-like protein (AHRD V3.3 *-* AT1G15780.2)
Solyc03g097930.3	-1.29	transcription regulator (AHRD V3.3 --* AT1G02080.3)
Solyc04g079315.1	-1.29	RNA binding protein (AHRD V3.3 *** E3NYS6_9FABA)
Solyc08g005590.3	-1.29	SWIb domain-containing protein (AHRD V3.3 *** Q6V9I4_SOLCH)
Solyc11g067255.1	-1.29	F-box and associated interaction domains-containing protein (AHRD V3.3 --* AT5G42430.1)
Solyc01g094070.3	-1.29	Dihydroflavonol-4-reductase-like (AHRD V3.3 *** A0A0N6XTN7_LYCRU)
Solyc08g068670.3	-1.29	Aromatic amino acid decarboxylase 1B (AHRD V3.3 *** Q1KSC5_SOLLC)
Solyc05g046140.3	-1.29	Major latex-like protein (AHRD V3.3 *** Q9AXU0_PRUPE)
Solyc09g008160.3	-1.3	Cysteine proteinases superfamily protein, putative isoform 5 (AHRD V3.3 --* A0A061FZR3_THECC)
Solyc08g076520.3	-1.3	Transmembrane protein, putative (AHRD V3.3 *** G7KCF0_MEDTR)
Solyc01g099900.3	-1.3	60S ribosomal protein L18, putative (AHRD V3.3 *** B9RFD6_RICCO)
Solyc11g068420.2	-1.3	Ribosomal protein (AHRD V3.3 *** M1CHW0_SOLTU)
Solyc08g076460.3	-1.3	Dolichyl-diphosphooligosaccharide--protein glycosyltransferase subunit DAD1 (AHRD V3.3 *** DAD1_SOLLC)
Solyc05g054070.3	-1.3	60S ribosomal protein L6 (AHRD V3.3 *** RL6_MESCR)
Solyc06g073790.3	-1.3	40s ribosomal protein S11 (AHRD V3.3 *** K7XKQ3_SOLTU)
Solyc01g086800.3	-1.3	Histone H3 (AHRD V3.3 *** H3_VOLCA)
Solyc10g047900.2	-1.3	S-acyltransferase (AHRD V3.3 --* W9SEE1_9ROSA)
Solyc12g006440.1	-1.3	LOW QUALITY:3-isopropylmalate dehydratase large subunit (AHRD V3.3 *** A0A0B0MEL1_GOSAR)
Solyc09g090900.3	-1.3	Aconitate hydratase (AHRD V3.3 *** A0A059LL79_9CHLO)
Solyc08g078030.3	-1.3	Transferase, putative (AHRD V3.3 *** B9T0L5_RICCO)
Solyc11g011680.1	-1.3	SAUR-like auxin-responsive protein family (AHRD V3.3 *** AT5G18030.1)
Solyc07g009380.3	-1.31	xyloglucan endotransglucosylase-hydrolase 2
Solyc01g080020.2	-1.31	Eukaryotic aspartyl protease family protein, putative (AHRD V3.3 *** A0A061ELJ0_THECC)
Solyc01g109700.3	-1.31	bHLH transcription factor 010
Solyc10g006580.3	-1.31	ribosomal protein L2
Solyc04g077230.1	-1.31	Indole-3-acetaldehyde oxidase (AHRD V3.3 --* ALDO1_MAIZE)
Solyc05g007830.3	-1.31	expansin12
Solyc03g116020.3	-1.31	DNA-directed RNA polymerase subunit (AHRD V3.3 *-* A0A0K9PPT9_ZOSMR)
Solyc08g075850.3	-1.31	50S ribosomal protein L24 (AHRD V3.3 *** W9QWA0_9ROSA)
Solyc01g028810.3	-1.31	Chaperonin-60 beta subunit (AHRD V3.3 *** P93570_SOLTU)
Solyc11g065670.1	-1.31	60S ribosomal protein L12 (AHRD V3.3 *** Q6RJY1_CAPAN)
Solyc09g009650.3	-1.31	Pentatricopeptide repeat (PPR) superfamily protein (AHRD V3.3 --* AT3G18110.1)
Solyc03g019960.3	-1.31	CDT1-like protein a, chloroplastic (AHRD V3.3 *** A0A0B2NWY1_GLYSO)
Solyc01g097570.2	-1.31	LOW QUALITY:kinase-like protein (AHRD V3.3 --* AT1G66940.4)
Solyc04g008455.1	-1.31	Potassium transporter (AHRD V3.3 *** K4BP01_SOLLC)
Solyc05g051710.3	-1.31	RPM1-interacting protein 4 (RIN4) family protein (AHRD V3.3 *** G7LBA7_MEDTR)
Solyc06g072690.2	-1.31	Mitotic-spindle organizing 1B-like protein (AHRD V3.3 *** A0A072VE60_MEDTR)
Solyc07g053670.3	-1.31	nuclear fusion defective 6 (AHRD V3.3 *** AT2G20585.7)
Solyc04g054780.3	-1.31	DNA-directed RNA polymerase subunit beta'' (AHRD V3.3 --* RPOC2_SILLA)
Solyc06g066080.1	-1.31	Pentatricopeptide repeat-containing protein (AHRD V3.3 *** A0A103XZP2_CYNCS)
Solyc08g077850.2	-1.31	tRNA/rRNA methyltransferase family protein (AHRD V3.3 *** D7M9H6_ARALL)
Solyc09g090770.2	-1.31	calcium uniporter (DUF607) (AHRD V3.3 --* AT1G57610.4)
Solyc10g079510.2	-1.31	RAD3-like DNA-binding helicase protein (AHRD V3.3 *** AT1G20720.2)
Solyc09g072870.3	-1.32	50S ribosomal protein L14 (AHRD V3.3 *** A0A0K9PMD0_ZOSMR)
Solyc02g077480.1	-1.32	Histone H3 (AHRD V3.3 *** A0A068VC55_COFCA)
Solyc02g079870.3	-1.32	multimeric translocon complex in the outer envelope membrane 132 (AHRD V3.3 --* AT2G16640.3)
Solyc09g082660.3	-1.32	Caffeoyl-CoA O-methyltransferase (AHRD V3.3 *** Q2YHM9_PLAMJ)
Solyc02g082020.3	-1.32	BnaC08g09400D protein (AHRD V3.3 *** A0A078FGX7_BRANA)
Solyc01g110920.3	-1.32	Small auxin up-regulated RNA26
Solyc07g008800.3	-1.32	chaperonin
Solyc10g080920.2	-1.32	Myb family transcription factor family protein (AHRD V3.3 *** B9GRM8_POPTR)
Solyc02g088130.1	-1.32	LOW QUALITY:transmembrane protein (AHRD V3.3 *** AT3G29034.1)
Solyc02g069390.2	-1.32	Transcription factor, putative (AHRD V3.3 *** B9RPY7_RICCO)
Solyc06g064810.3	-1.33	Zinc finger and BTB domain-containing protein 11 isoform 1 (AHRD V3.3 *** A0A061FI49_THECC)
Solyc12g096700.2	-1.33	60S ribosomal L9 (AHRD V3.3 *** A0A0B0N9P7_GOSAR)
Solyc07g007760.3	-1.33	defensin-like protein
Solyc02g082000.3	-1.33	Ribosomal protein S19 family protein (AHRD V3.3 *** AT5G09500.1)
Solyc11g067100.2	-1.33	60s acidic ribosomal family protein (AHRD V3.3 *** A9PCM7_POPTR)
Solyc07g063900.3	-1.33	RNA binding protein, putative (AHRD V3.3 *-* B9SY46_RICCO)
Solyc12g096300.2	-1.33	40S ribosomal protein S6 (AHRD V3.3 *** K4DHA3_SOLLC)
Solyc01g099670.3	-1.33	meloidogyne-induced giant cell protein db212
Solyc07g055230.3	-1.33	homeodomain GLABROUS 7 (AHRD V3.3 --* AT5G52170.3)
Solyc11g012520.1	-1.33	LOW QUALITY:Interleukin-1 receptor-associated kinase 4 protein (AHRD V3.3 --* AT5G11360.3)
Solyc12g010750.2	-1.33	Secretory carrier membrane protein (AHRD V3.3 *** B3TLU6_ELAGV)
Solyc04g007795.1	-1.33	Major latex-like protein (AHRD V3.3 *** K9MJR1_9ASTR)
Solyc02g080320.3	-1.33	Pseudouridine synthase family protein (AHRD V3.3 *** AT4G21770.1)
Solyc12g070113.1	-1.33	CTP synthase (AHRD V3.3 *-* K4BA89_SOLLC)
Solyc03g013160.3	-1.33	Amino acid transporter, putative (AHRD V3.3 *** B9T0U1_RICCO)
Solyc06g005420.1	-1.34	histone H4 (AHRD V3.3 *** AT2G28740.1)
Solyc04g015585.1	-1.34	Ozone-responsive stress related protein (AHRD V3.3 *** I0J1A6_9ORYZ)
Solyc04g025650.3	-1.34	FAD/NAD(P)-binding oxidoreductase family protein (AHRD V3.3 *** A0A072UIU6_MEDTR)
Solyc05g009570.3	-1.34	30S ribosomal protein 3 (AHRD V3.3 *** W9SB90_9ROSA)
Solyc12g010930.2	-1.34	Ribosomal L5P family protein (AHRD V3.3 *** AT5G45775.2)
Solyc01g007140.3	-1.34	ARM repeat superfamily protein (AHRD V3.3 *** AT5G06350.2)
Solyc04g082270.3	-1.34	DUF241 domain protein (DUF241) (AHRD V3.3 *** AT1G76240.1)
Solyc08g068050.3	-1.34	Remodeling and spacing factor 1 (AHRD V3.3 *** A0A151SQU5_CAJCA)
Solyc03g094000.3	-1.34	Light induced like protein (AHRD V3.3 *** C1E3F8_MICCC)
Solyc07g063610.3	-1.35	Dynein light chain family protein (AHRD V3.3 *** B9N570_POPTR)
Solyc09g075150.3	-1.35	60S ribosomal protein L22-2 (AHRD V3.3 *** RL222_ARATH)
Solyc10g085480.2	-1.35	60S ribosomal protein L24 (AHRD V3.3 *** RL24_PRUAV)
Solyc06g083180.3	-1.35	40S ribosomal protein S8 (AHRD V3.3 *** K4CAH3_SOLLC)
Solyc05g046270.3	-1.35	Protein Ycf2 (AHRD V3.3 --* YCF2_OENGL)
Solyc06g083270.3	-1.35	ER lumen retaining receptor family-like protein (AHRD V3.3 *** Q38JH5_SOLTU)
Solyc06g084430.3	-1.35	Cupredoxin superfamily protein (AHRD V3.3 --* AT4G39830.1)
Solyc11g012180.2	-1.35	Acyl carrier protein (AHRD V3.3 *** K4D623_SOLLC)
Solyc05g051860.3	-1.35	senescence-associated family protein, putative (DUF581) (AHRD V3.3 *** AT1G78020.1)
Solyc09g005720.3	-1.36	60S ribosomal protein L23A (AHRD V3.3 *** A0A0B2RCV3_GLYSO)
Solyc09g009130.3	-1.36	Phytosulfokine 3, putative (AHRD V3.3 *** A0A061ESV9_THECC)
Solyc01g111500.3	-1.36	R2R3MYB transcription factor 7
Solyc08g062620.3	-1.36	Protein phosphatase 2C (AHRD V3.3 *-* I3XLL9_CUCSA)
Solyc01g087570.2	-1.36	BnaA09g36760D protein (AHRD V3.3 *** A0A078EZT5_BRANA)
Solyc06g068400.3	-1.36	60S ribosomal protein L7 (AHRD V3.3 *** B9GMC3_POPTR)
Solyc09g011470.3	-1.36	Plant/T7H20-70 protein (AHRD V3.3 *** G7L5L0_MEDTR)
Solyc07g047790.3	-1.36	Heat shock protein, putative (AHRD V3.3 *** B9T0C8_RICCO)
Solyc06g005310.3	-1.36	MYB transcription factor
Solyc03g114840.3	-1.36	MADS-box protein 1
Solyc04g076710.3	-1.36	COBRA-like protein 11 precursor (AHRD V3.3 --* AT4G27110.1)
Solyc12g009580.2	-1.37	CRABS CLAW 5b
Solyc08g075920.3	-1.37	Protein BREVIS RADIX (AHRD V3.3 *** A0A0B2R5Q1_GLYSO)
Solyc12g098330.2	-1.37	60S ribosomal protein L13a-like protein (AHRD V3.3 *** Q3HRW1_SOLTU)
Solyc05g054610.1	-1.37	histone H4 (AHRD V3.3 *** AT2G28740.1)
Solyc05g053080.2	-1.37	LOW QUALITY:endomembrane-type CA-ATPase 4 (AHRD V3.3 --* AT1G07670.2)
Solyc04g005460.1	-1.37	LOW QUALITY:Pentatricopeptide repeat-containing protein (AHRD V3.3 *** A0A061E9T8_THECC)
Solyc03g120380.3	-1.37	auxin-regulated IAA19
Solyc03g025740.3	-1.37	Actin-depolymerizing factor (AHRD V3.3 *** A0A199VAH1_ANACO)
Solyc00g009080.3	-1.37	Late embryogenesis abundant protein, putative (AHRD V3.3 *** A0A072VQC9_MEDTR)
Solyc03g095180.3	-1.37	Superoxide dismutase (AHRD V3.3 *** Q7YK44_SOLLC)
Solyc06g011470.3	-1.37	LOW QUALITY:beta-amylase 5 (AHRD V3.3 --* AT4G15210.4)
Solyc05g046320.1	-1.37	Small auxin up-regulated RNA55
Solyc04g015140.2	-1.37	Low PSII Accumulation 3 (AHRD V3.3 --* AT1G73060.1)
Solyc12g099030.2	-1.38	Ubiquitin, putative (AHRD V3.3 *** B9RN74_RICCO)
Solyc10g080590.2	-1.38	60S ribosomal protein L21-like protein (AHRD V3.3 *** Q3HVK5_SOLTU)
Solyc04g074300.3	-1.38	40S ribosomal protein S2 (AHRD V3.3 *** K7WJZ4_SOLTU)
Solyc11g068430.2	-1.38	Ferredoxin family protein (AHRD V3.3 *** B9HQ08_POPTR)
Solyc09g074300.1	-1.38	Histone H2A (AHRD V3.3 *** K4CV07_SOLLC)
Solyc01g007180.3	-1.38	Gamma-tubulin complex component (AHRD V3.3 *** K4AST4_SOLLC)
Solyc10g008200.3	-1.38	Tyrosine aminotransferase, putative (AHRD V3.3 *** B9RVV0_RICCO)
Solyc10g080070.2	-1.38	Mitochondrial GTPase 1 (AHRD V3.3 *** A0A0B0PKU7_GOSAR)
Solyc09g072700.3	-1.38	Peroxidase (AHRD V3.3 *** K4CUU6_SOLLC)
Solyc01g101110.3	-1.38	Serine/threonine-protein kinase haspin (AHRD V3.3 *** A0A146F677_TOBAC)
Solyc02g070935.1	-1.38	Pectate lyase (AHRD V3.3 *-* A0A199VAW8_ANACO)
Solyc06g007570.3	-1.39	40S ribosomal protein S8 (AHRD V3.3 *** K4C3D8_SOLLC)
Solyc03g096360.3	-1.39	60S ribosomal protein L35a (AHRD V3.3 *** B6VC50_VERFO)
Solyc11g072260.2	-1.39	40S ribosomal protein S13 (AHRD V3.3 *** RS13_SOYBN)
Solyc10g083600.2	-1.39	Brix domain-containing protein (AHRD V3.3 *** H9A0F8_NICBE)
Solyc04g063245.1	-1.39	Cytochrome P450 (AHRD V3.3 *** Q9M7M3_CAPAN)
Solyc11g010440.2	-1.39	GRAM domain protein/ABA-responsive-like protein (AHRD V3.3 *** G7KW78_MEDTR)
Solyc07g045370.3	-1.39	Las1-like family protein (AHRD V3.3 *** B9HNI6_POPTR)
Solyc01g111000.3	-1.39	Auxin responsive SAUR protein (AHRD V3.3 *** A0A118K2C1_CYNCS)
Solyc08g077320.2	-1.39	Pentatricopeptide repeat-containing protein (AHRD V3.3 *** A0A0B2QIA0_GLYSO)
Solyc12g096540.2	-1.4	40S ribosomal protein S10-like (AHRD V3.3 *** Q2XPV4_SOLTU)
Solyc03g111230.3	-1.4	Ribosomal protein (AHRD V3.3 *** Q947H2_PETHY)
Solyc06g073310.3	-1.4	60S ribosomal protein l9 (AHRD V3.3 *** E5GBD5_CUCME)
Solyc09g008800.3	-1.4	60S ribosomal protein L24 (AHRD V3.3 *** RL24_PRUAV)
Solyc04g077860.3	-1.4	Sigma factor sigb regulation protein rsbq, putative (AHRD V3.3 *** B9R708_RICCO)
Solyc06g008260.3	-1.4	60S ribosomal protein L14, putative (AHRD V3.3 *** B9SS61_RICCO)
Solyc06g073300.1	-1.4	60S ribosomal protein L27 (AHRD V3.3 *** A0A0V0HNB9_SOLCH)
Solyc01g086690.2	-1.4	LOW QUALITY:Sister chromatid cohesion 1 protein 3 (AHRD V3.3 *** W9R9I5_9ROSA)
Solyc09g007940.3	-1.4	Adenosine kinase, putative (AHRD V3.3 *** B9T0A9_RICCO)
Solyc04g080310.1	-1.4	DNA repair metallo-beta-lactamase family protein (AHRD V3.3 --* AT3G26680.4)
Solyc12g099810.2	-1.4	Crt (AHRD V3.3 *** A0A0B0NUB3_GOSAR)
Solyc03g111785.1	-1.4	centromere protein X (AHRD V3.3 *** AT1G78790.4)
Solyc01g110800.3	-1.4	Small auxin up-regulated RNA19
Solyc03g082830.2	-1.4	Pentatricopeptide repeat-containing protein (AHRD V3.3 *** A0A0B2R998_GLYSO)
Solyc08g014190.3	-1.4	Cytochrome P450 (AHRD V3.3 *** Q8H0I6_PETHY)
Solyc06g069860.3	-1.41	60S ribosomal protein L34 (AHRD V3.3 *** RL34_TOBAC)
Solyc05g054580.3	-1.41	60S acidic ribosomal protein P0 (AHRD V3.3 *** K4C2D6_SOLLC)
Solyc01g109550.2	-1.41	Mitochondrial transcription termination factor family protein (AHRD V3.3 *** AT3G18870.1)
Solyc06g065800.3	-1.41	Mitochondrial glycoprotein family protein (AHRD V3.3 *** AT4G31930.1)
Solyc10g084230.2	-1.41	DUF1685 family protein (AHRD V3.3 *** G7LJH7_MEDTR)
Solyc03g095500.3	-1.41	Thioredoxin h protein (AHRD V3.3 *** X5C425_NICBE)
Solyc10g061970.2	-1.41	60S ribosomal protein L37a (AHRD V3.3 *** RL37A_GOSHI)
Solyc04g006930.3	-1.41	Kinase family protein (AHRD V3.3 *-* B9HIU4_POPTR)
Solyc06g076860.3	-1.41	cell division control 6 (AHRD V3.3 *** AT2G29680.2)
Solyc04g014850.3	-1.41	structural maintenance of chromosomes protein (AHRD V3.3 *** AT4G17240.1)
Solyc04g051880.2	-1.41	LOW QUALITY:Mitochondrial transcription termination factor family protein, putative (AHRD V3.3 --* A0A061DJV1_THECC)
Solyc08g014300.3	-1.41	FAM136A-like protein (DUF842) (AHRD V3.3 *** AT1G05730.1)
Solyc07g008103.1	-1.41	Blue copper protein (AHRD V3.3 *-* A0A151SLU0_CAJCA)
Solyc07g062930.3	-1.41	protein methyltransferase PrmA-like
Solyc12g099200.2	-1.42	Invertase inhibitor (AHRD V3.3 *** I1VR17_SOLTU)
Solyc11g066840.2	-1.42	Histone deacetylase-like protein-like (AHRD V3.3 *** Q2XTD2_SOLTU)
Solyc11g072860.2	-1.42	histone H4 (AHRD V3.3 *** AT2G28740.1)
Solyc06g036050.3	-1.42	60S ribosomal protein L36 (AHRD V3.3 *** K4C4X4_SOLLC)
Solyc07g063910.3	-1.42	Ribosomal protein L2 family (AHRD V3.3 *** AT4G36130.1)
Solyc09g075160.3	-1.42	60S ribosomal protein L22-2 (AHRD V3.3 *** RL222_ARATH)
Solyc02g067520.3	-1.42	Unknown protein (AHRD V3.3 )
Solyc04g049410.2	-1.42	Cysteine proteinases superfamily protein (AHRD V3.3 --* AT3G62940.4)
Solyc08g067310.1	-1.42	Non-specific serine/threonine protein kinase (AHRD V3.3 *** K4CLV7_SOLLC)
Solyc02g079820.3	-1.42	Pentatricopeptide repeat-containing protein (AHRD V3.3 *** A0A103XF40_CYNCS)
Solyc05g032680.3	-1.42	3-hydroxyisobutyryl-CoA hydrolase-like protein (AHRD V3.3 *-* A0A072TX02_MEDTR)
Solyc10g007750.1	-1.42	LOW QUALITY:Plant basic secretory protein family protein, putative (AHRD V3.3 *** A0A061DSQ8_THECC)
Solyc07g043360.1	-1.43	60S ribosomal protein L27 (AHRD V3.3 *** K4CEJ5_SOLLC)
Solyc06g066660.3	-1.43	Ribosomal protein L37 (AHRD V3.3 *** M1BDD8_SOLTU)
Solyc12g087950.1	-1.43	AT hook motif DNA-binding family protein (AHRD V3.3 *** G7J554_MEDTR)
Solyc07g049230.1	-1.43	RmlC-like cupins superfamily protein (AHRD V3.3 *** AT2G32650.2)
Solyc06g069890.3	-1.43	Nucleosome assembly protein family (AHRD V3.3 *** A9RDJ7_PHYPA)
Solyc03g083020.3	-1.43	Polarized growth chromatin-associated controller 1 (AHRD V3.3 *** A0A1D1YSE5_9ARAE)
Solyc04g008820.3	-1.43	High mobility group protein (AHRD V3.3 *-* O49948_SOLTU)
Solyc02g072270.3	-1.43	RING/FYVE/PHD zinc finger superfamily protein, putative (AHRD V3.3 *** A0A061GDI8_THECC)
Solyc05g041920.3	-1.43	Ribonuclease 3 family protein (AHRD V3.3 *** B9GTV4_POPTR)
Solyc04g015590.3	-1.43	Dihydroflavonol-4-reductase-like protein (AHRD V3.3 *** G7IPP8_MEDTR)
Solyc00g217960.1	-1.43	LOW QUALITY:RING/U-box superfamily protein (AHRD V3.3 *-* AT1G49200.1)
Solyc04g057830.1	-1.43	LOW QUALITY:DUF4228 domain protein (AHRD V3.3 *** G7K362_MEDTR)
Solyc01g089970.3	-1.44	Nucleoside diphosphate kinase (AHRD V3.3 *** NDK_CAPAN)
Solyc05g005690.1	-1.44	Ribosomal protein S9, putative (AHRD V3.3 *** B9RYF4_RICCO)
Solyc10g081370.2	-1.44	small nuclear ribonucleoprotein F (AHRD V3.3 *** AT4G30220.1)
Solyc08g007140.3	-1.44	60S ribosomal protein L37a (AHRD V3.3 *** RL37A_GOSHI)
Solyc06g072240.1	-1.44	histone H4 (AHRD V3.3 *** AT2G28740.1)
Solyc01g066290.2	-1.44	LOW QUALITY:Xaa-Pro aminopeptidase 1 (AHRD V3.3 --* A0A199W6F4_ANACO)
Solyc04g074780.3	-1.44	Phage capsid scaffolding protein (GPO) serine peptidase (AHRD V3.3 *** G7KAI6_MEDTR)
Solyc12g010980.2	-1.44	HXXXD-type acyl-transferase family protein (AHRD V3.3 *** AT3G26040.1)
Solyc06g053490.3	-1.44	FAM136A-like protein (DUF842) (AHRD V3.3 *** AT2G31725.1)
Solyc06g082780.3	-1.44	Calcium uniporter, mitochondrial (AHRD V3.3 *** A0A0B0N729_GOSAR)
Solyc11g011860.1	-1.44	Pentatricopeptide repeat-containing protein family (AHRD V3.3 *** A0A151RGT3_CAJCA)
Solyc02g080110.3	-1.44	Transmembrane protein, putative (AHRD V3.3 *** A0A072VQK9_MEDTR)
Solyc01g110913.1	-1.44	Auxin responsive SAUR protein (AHRD V3.3 *** A0A118K004_CYNCS)
Solyc01g081340.3	-1.44	S-adenosyl-L-methionine:salicylic acid carboxyl methyltransferase 1 (AHRD V3.3 *** B5TVE1_TOBAC)
Solyc03g062700.3	-1.44	ARM repeat superfamily protein (AHRD V3.3 *** A0A061F2F3_THECC)
Solyc08g075700.3	-1.45	60S ribosomal protein L13 (AHRD V3.3 *** K4CMT7_SOLLC)
Solyc01g056940.3	-1.45	Ubiquitin
Solyc08g079690.3	-1.45	Homeobox-leucine zipper protein HOX9, putative (AHRD V3.3 *** A0A061DUZ5_THECC)
Solyc10g086510.2	-1.45	Mitochondrial import inner membrane translocase subunit Tim9 (AHRD V3.3 *** TIM9_ORYSJ)
Solyc01g065700.3	-1.45	Protein phosphatase 2C family protein (AHRD V3.3 *** AT5G27930.2)
Solyc02g062910.2	-1.45	Pentatricopeptide repeat-containing protein (AHRD V3.3 *** D7MBF2_ARALL)
Solyc04g053020.2	-1.45	SAUR-like auxin-responsive protein family, putative (AHRD V3.3 *** A0A061E5G9_THECC)
Solyc06g050500.2	-1.45	Abscisic acid receptor (AHRD V3.3 *** G7KT83_MEDTR)
Solyc04g078140.3	-1.45	Cytochrome B5 (AHRD V3.3 *** Q9ZSP7_PETHY)
Solyc11g042880.2	-1.45	Late embryogenesis abundant protein (AHRD V3.3 *** A0A072UNH6_MEDTR)
Solyc05g050570.3	-1.45	Molybdopterin biosynthesis CNX3-like protein (AHRD V3.3 *** A0A0B0MZX3_GOSAR)
Solyc01g066840.3	-1.46	40S ribosomal protein S21 (AHRD V3.3 *** A0A0V0GU27_SOLCH)
Solyc06g083340.3	-1.46	Wound-induced basic protein (AHRD V3.3 *** PR4_PHAVU)
Solyc08g068180.3	-1.46	Ribosomal protein L37 (AHRD V3.3 *** K4CM42_SOLLC)
Solyc01g068530.3	-1.46	Ribosomal protein S16 (AHRD V3.3 *** A9P8S1_POPTR)
Solyc01g096580.3	-1.46	ribosomal protein S10p/S20e family protein
Solyc06g071530.3	-1.46	60S ribosomal protein L44 (AHRD V3.3 *** RL44_GOSHI)
Solyc04g016380.3	-1.46	Ribosome biogenesis protein brix, putative (AHRD V3.3 *** B9SUS1_RICCO)
Solyc06g083820.3	-1.46	60S ribosomal protein L14, putative (AHRD V3.3 *** B9SS61_RICCO)
Solyc11g042440.1	-1.46	LOW QUALITY:NF-X-like 1 (AHRD V3.3 --* AT1G10170.4)
Solyc02g077730.3	-1.46	nuclear fusion defective 6 (AHRD V3.3 *** AT2G20585.5)
Solyc09g098440.3	-1.46	ROP-interactive CRIB motif protein (AHRD V3.3 *** G7KTT6_MEDTR)
Solyc06g068710.3	-1.46	40S ribosomal protein S27 (AHRD V3.3 *** K4C845_SOLLC)
Solyc01g100080.3	-1.46	Single-stranded DNA-binding protein (AHRD V3.3 *** G7I9F0_MEDTR)
Solyc03g093410.3	-1.46	Sugar transporter protein 16
Solyc09g010095.1	-1.46	plant/protein (AHRD V3.3 --* AT2G41150.1)
Solyc11g045520.2	-1.46	1-AMINOCYCLOPROPANE-1-CARBOXYLATE OXIDASE-like protein
Solyc02g092530.3	-1.47	Acetamidase/Formamidase family protein (AHRD V3.3 *** AT4G37560.1)
Solyc12g009110.2	-1.47	O-methyltransferase, putative (AHRD V3.3 *** B9SUX6_RICCO)
Solyc02g090180.3	-1.47	Prolyl oligopeptidase family protein (AHRD V3.3 *** AT5G66960.1)
Solyc02g092200.3	-1.47	Histone-lysine N-methyltransferase NSD3, putative (AHRD V3.3 *** A0A061DH30_THECC)
Solyc08g036615.1	-1.47	ABC-2 type transporter family protein (AHRD V3.3 --* AT4G25750.1)
Solyc03g112850.3	-1.48	60S ribosomal protein L44 (AHRD V3.3 *** RL44_GOSHI)
Solyc05g055230.2	-1.48	40S ribosomal protein S17 (AHRD V3.3 *** RS17_SOLLC)
Solyc11g007860.1	-1.48	LOW QUALITY:Cyclin-dependent protein kinase inhibitor Siamese (AHRD V3.3 *** M4M6N3_GOSAR)
Solyc06g083780.3	-1.48	50S ribosomal protein L14 (AHRD V3.3 *** A0A0K9PMD0_ZOSMR)
Solyc10g048030.2	-1.48	Major latex-like protein (AHRD V3.3 *** B5THI3_PANGI)
Solyc03g053023.1	-1.48	DNA-directed RNA polymerase subunit beta (AHRD V3.3 *** AT2G41950.1)
Solyc11g007190.1	-1.48	ARM repeat superfamily protein (AHRD V3.3 --* AT3G03970.6)
Solyc03g007850.1	-1.48	Crooked neck protein, putative (AHRD V3.3 *** B9RCP3_RICCO)
Solyc10g084830.2	-1.48	Amino acid transporter family protein (AHRD V3.3 *** B9IFW4_POPTR)
Solyc03g045123.1	-1.48	D111/G-patch domain-containing protein (AHRD V3.3 --* AT5G08535.1)
Solyc04g056530.2	-1.48	L18 ribosomal protein Heart Stopper (AHRD V3.3 *** A0A0I9RJ77_TOBAC)
Solyc05g054435.1	-1.48	DNA replication complex GINS protein PSF2 (AHRD V3.3 *-* M1C604_SOLTU)
Solyc01g068250.2	-1.48	LOW QUALITY:Transducin/WD40 repeat-like superfamily protein (AHRD V3.3 *** A0A061FJT3_THECC)
Solyc00g126000.1	-1.48	NADH-ubiquinone oxidoreductase chain 2 (AHRD V3.3 *-* NU2M_BETVU)
Solyc05g008620.3	-1.48	DNA replication complex GINS protein psf3 (AHRD V3.3 *** A0A061FM87_THECC)
Solyc05g055550.3	-1.49	TSA: Wollemia nobilis Ref_Wollemi_Transcript_5463_1093 transcribed RNA sequence (AHRD V3.3 *** A0A0C9RPH1_9SPER)
Solyc08g076960.1	-1.49	Abscisic acid receptor PYL1 (AHRD V3.3 *** M1BH64_SOLTU)
Solyc10g083165.1	-1.49	40S ribosomal protein S17 (AHRD V3.3 *** RS17_SOLLC)
Solyc01g108390.3	-1.49	Proteinase inhibitor (AHRD V3.3 *** A0A0R4WFE3_TOBAC)
Solyc05g007560.3	-1.49	60S ribosomal protein L34 (AHRD V3.3 *** RL34_TOBAC)
Solyc07g006590.1	-1.49	LOW QUALITY:kinase superfamily with octicosapeptide/Phox/Bem1p domain-containing protein (AHRD V3.3 --* AT3G24715.3)
Solyc08g082160.3	-1.49	Subtilisin-like protease (AHRD V3.3 *-* W9RY25_9ROSA)
Solyc07g062280.3	-1.49	Gamma-glutamyl hydrolase (AHRD V3.3 *** X5HY53_IPONI)
Solyc09g009900.3	-1.49	Nucleic acid-binding, OB-fold (AHRD V3.3 *** A0A103YMS1_CYNCS)
Solyc09g072580.3	-1.49	Actin-depolymerizing factor (AHRD V3.3 *** A0A151TUH5_CAJCA)
Solyc03g119360.3	-1.5	40S ribosomal protein S7-like protein (AHRD V3.3 *** Q3HRX6_SOLTU)
Solyc01g097760.3	-1.5	60S ribosomal protein L7A-like protein (AHRD V3.3 *** Q2XPW4_SOLTU)
Solyc06g007520.3	-1.5	60S ribosomal protein L10 (AHRD V3.3 *** RL10_SOLME)
Solyc12g005070.2	-1.5	CASP-like protein (AHRD V3.3 *** K4DB45_SOLLC)
Solyc06g051260.3	-1.5	bHLH transcription factor 043
Solyc07g055270.1	-1.5	LOW QUALITY:DUF1685 family protein (AHRD V3.3 *** G7IM74_MEDTR)
Solyc09g019980.3	-1.5	Cytochrome b561/ferric reductase transmembrane with DOMON related domain, putative (AHRD V3.3 *** A0A061DLM1_THECC)
Solyc02g063280.3	-1.51	stress response protein (AHRD V3.3 *-* AT1G60640.3)
Solyc12g036450.2	-1.51	40S ribosomal protein S7 (AHRD V3.3 *-* A0A0B2Q5H6_GLYSO)
Solyc06g074600.1	-1.51	LOW QUALITY:DNA-directed RNA polymerase subunit beta'' (AHRD V3.3 *-* RPOC2_SOLLC)
Solyc10g086020.2	-1.52	interactor of constitutive active ROPs 3
Solyc06g071870.3	-1.52	Ribosomal protein (AHRD V3.3 *** Q947H2_PETHY)
Solyc06g073370.3	-1.52	Ribosomal protein S13 (AHRD V3.3 *** A0A103XPA4_CYNCS)
Solyc10g078580.1	-1.52	Arabinogalactan peptide 14 (AHRD V3.3 *** AGP14_ARATH)
Solyc03g121330.3	-1.52	60S ribosomal protein L28, putative (AHRD V3.3 *** B9RKC5_RICCO)
Solyc10g084310.2	-1.52	Ribosomal protein S12 (AHRD V3.3 *** A0A059LPB2_9CHLO)
Solyc10g084840.2	-1.52	Pathogenesis-related thaumatin family protein (AHRD V3.3 *** A0A072TZL3_MEDTR)
Solyc00g080750.3	-1.52	Plastid movement impaired protein (AHRD V3.3 *** A0A072VEV4_MEDTR)
Solyc03g007170.3	-1.52	Peptidyl-prolyl cis-trans isomerase FKBP53 (AHRD V3.3 *** W9QW00_9ROSA)
Solyc02g094250.3	-1.52	Chlorophyll a-b binding protein, chloroplastic (AHRD V3.3 --* A8I000_CHLRE)
Solyc03g111210.3	-1.52	Pentatricopeptide repeat-containing family protein (AHRD V3.3 *** B9GNH7_POPTR)
Solyc02g085320.1	-1.52	Maturase K (AHRD V3.3 --* MATK_PAESU)
Solyc03g120800.3	-1.52	Peroxidase (AHRD V3.3 *-* K4BMM9_SOLLC)
Solyc06g073430.3	-1.53	Ribosomal protein S3 (AHRD V3.3 --* A0A0K1ZDA3_9SOLA)
Solyc10g052660.3	-1.53	ribosomal protein S25
Solyc05g016060.3	-1.53	cysteine-rich/transmembrane domain A-like protein (AHRD V3.3 *** AT2G32190.1)
Solyc03g120780.3	-1.53	Ribosomal protein L37 (AHRD V3.3 *** K4BMM7_SOLLC)
Solyc01g107450.3	-1.53	caspase-6 protein (AHRD V3.3 *** AT2G15000.7)
Solyc04g008450.3	-1.53	Potassium transporter (AHRD V3.3 *-* K4BP01_SOLLC)
Solyc04g050950.3	-1.53	Sn-1 protein (AHRD V3.3 *** Q42393_CAPAN)
Solyc04g053000.1	-1.53	SAUR-like auxin-responsive protein family (AHRD V3.3 *** AT2G21210.2)
Solyc04g024840.3	-1.53	GDSL lipase-like protein (AHRD V3.3 *** H6U1I8_TANCI)
Solyc03g095780.2	-1.53	Abscisic acid receptor (AHRD V3.3 *** G7JKP6_MEDTR)
Solyc11g019910.1	-1.54	LOW QUALITY:Plant invertase/pectin methylesterase inhibitor (AHRD V3.3 *** I3T947_MEDTR)
Solyc03g112360.1	-1.54	60S ribosomal protein L27A (AHRD V3.3 *** B6VC54_VERFO)
Solyc04g077990.3	-1.54	LOB domain-containing protein, putative (AHRD V3.3 *** B9SND0_RICCO)
Solyc06g062390.3	-1.54	Acid phosphatase-like protein 1 (AHRD V3.3 *** V9MHL3_9ROSA)
Solyc12g011090.2	-1.54	cellulose synthase, putative (DUF1644) (AHRD V3.3 --* AT3G24740.6)
Solyc07g007450.3	-1.54	Iron-sulfur cluster assembly protein (AHRD V3.3 *** K4CBL5_SOLLC)
Solyc06g008170.3	-1.55	50S ribosomal protein L14 (AHRD V3.3 *** A0A0K9PMD0_ZOSMR)
Solyc11g066950.2	-1.55	Stress responsive A/B Barrel Domain-containing protein (AHRD V3.3 *** AT5G22580.1)
Solyc04g079310.3	-1.55	RNA-binding protein (AHRD V3.3 *** A0A0K9NR72_ZOSMR)
Solyc06g076660.3	-1.55	proliferating cell nuclear antigen
Solyc10g074560.2	-1.55	Nucleolar complex 4 (AHRD V3.3 *** A0A0B0NPG2_GOSAR)
Solyc12g009270.1	-1.55	Plant invertase/pectin methylesterase inhibitor superfamily protein (AHRD V3.3 *** A0A061GSW0_THECC)
Solyc04g074830.1	-1.55	LOW QUALITY:ENTH/ANTH/VHS superfamily protein, putative (AHRD V3.3 *** A0A061FE62_THECC)
Solyc07g055170.1	-1.55	DNA repair Rad51-like protein (AHRD V3.3 *** A0A072V7S1_MEDTR)
Solyc06g075180.1	-1.56	60S ribosomal protein L12 (AHRD V3.3 *** K7WTX4_SOLTU)
Solyc11g012640.1	-1.56	LOW QUALITY:Peroxiredoxin Q, chloroplastic (AHRD V3.3 *-* M8CFS7_AEGTA)
Solyc05g044620.2	-1.56	CDP-diacylglycerol-glycerol-3-phosphate 3-phosphatidyltransferase (AHRD V3.3 -** AT1G19020.1)
Solyc01g096590.3	-1.56	ribosomal protein S10p/S20e family protein
Solyc06g060760.3	-1.56	tonoplast intrinsic protein 2.3
Solyc06g054590.3	-1.56	transmembrane protein (AHRD V3.3 *** AT5G09270.2)
Solyc02g093670.3	-1.56	RPM1-interacting protein 4 family protein, putative (AHRD V3.3 *** A0A061FYM4_THECC)
Solyc03g094070.3	-1.56	Mediator of RNA polymerase II transcription subunit 31 (AHRD V3.3 *-* A0A0S2LKK3_REHGL)
Solyc12g010430.1	-1.57	LOW QUALITY:NHL domain protein (AHRD V3.3 --* AT3G01430.1)
Solyc07g053540.1	-1.57	Fasciclin-like arabinogalactan protein (AHRD V3.3 *** A0A072VC68_MEDTR)
Solyc06g069400.3	-1.57	Isoaspartyl peptidase/L-asparaginase (AHRD V3.3 *** ASPG_LUPLU)
Solyc01g096290.3	-1.57	ubiquitin-ribosomal fusion protein
Solyc06g008220.3	-1.57	DAG protein (AHRD V3.3 *** A0A0K9Q0F0_ZOSMR)
Solyc07g062100.3	-1.57	PHD-zinc-finger-like domain protein (AHRD V3.3 *** G7ZV42_MEDTR)
Solyc02g086600.3	-1.57	polyribonucleotide nucleotidyltransferase (AHRD V3.3 *** AT5G14580.1)
Solyc04g081020.3	-1.57	Zinc finger, B-box (AHRD V3.3 *** A0A103XBE6_CYNCS)
Solyc01g107190.3	-1.58	LOB domain-containing protein, putative (AHRD V3.3 *** B9SGY6_RICCO)
Solyc09g065330.3	-1.58	40S ribosomal protein S24 (AHRD V3.3 *** K4CAS8_SOLLC)
Solyc01g095250.1	-1.58	Acidic endochitinase (AHRD V3.3 *** W9R015_9ROSA)
Solyc06g072600.3	-1.58	Mitochondrial import inner membrane translocase subunit (AHRD V3.3 *** F2VPS7_SOLNI)
Solyc03g117380.3	-1.58	Protein TOPLESS (AHRD V3.3 *-* TPL_ARATH)
Solyc08g074480.1	-1.59	14 kDa proline-rich protein DC2.15 (AHRD V3.3 *** A0A0B2P545_GLYSO)
Solyc07g009330.3	-1.59	Auxin induced-like protein (AHRD V3.3 *** E0Z5V6_PICSI)
Solyc06g071880.3	-1.59	60S ribosomal protein L17 (AHRD V3.3 *** A0A0D3QSL6_TOBAC)
Solyc06g066530.1	-1.59	LOW QUALITY:DUF1677 family protein (AHRD V3.3 *** G7LFY6_MEDTR)
Solyc06g051300.3	-1.59	Chromosome transmission fidelity protein 8 (AHRD V3.3 *** A0A1D1XTK7_9ARAE)
Solyc03g115365.1	-1.59	Protein TIC 214 (AHRD V3.3 --* TI214_NICTO)
Solyc03g006990.1	-1.59	Pentatricopeptide repeat-containing protein (AHRD V3.3 *** A0A0B2QQF9_GLYSO)
Solyc10g009130.3	-1.59	nuclear fusion defective 6 (AHRD V3.3 *-* AT2G20585.5)
Solyc11g013330.2	-1.59	BPS1-like protein (AHRD V3.3 *** AT1G22030.1)
Solyc02g067700.1	-1.59	RING/U-box superfamily protein, putative (AHRD V3.3 *** A0A061FV20_THECC)
Solyc01g110590.3	-1.59	Small auxin up-regulated RNA6
Solyc04g080435.1	-1.59	MYB family transcription factor (AHRD V3.3 *** A0A072VEW4_MEDTR)
Solyc07g005050.3	-1.6	60S ribosomal protein L39 (AHRD V3.3 *** RL39_MAIZE)
Solyc11g012110.2	-1.6	60S ribosomal protein L6 (AHRD V3.3 *** RL6_MESCR)
Solyc01g008090.3	-1.6	40S ribosomal protein S27 (AHRD V3.3 *-* M0TJU4_MUSAM)
Solyc06g072490.3	-1.6	40S ribosomal protein S3a (AHRD V3.3 *** RS3A_TOBAC)
Solyc12g008720.2	-1.6	60S ribosomal protein L31 (AHRD V3.3 *** W9QLF2_9ROSA)
Solyc08g013940.3	-1.6	Serine/Threonine kinase family protein (AHRD V3.3 *** G7ISK8_MEDTR)
Solyc03g005700.1	-1.6	Mitochondrial import receptor subunit TOM22 family protein (AHRD V3.3 *** B9GRD7_POPTR)
Solyc02g067380.3	-1.6	Transcription factor protein (AHRD V3.3 *** A0A0B0MSC8_GOSAR)
Solyc02g086450.1	-1.6	LOW QUALITY:cyclin-dependent kinase inhibitor (AHRD V3.3 *** AT1G10690.1)
Solyc00g049520.2	-1.61	LOW QUALITY:NAC domain protein 13 (AHRD V3.3 --* AT1G32870.2)
Solyc02g069850.3	-1.61	ribosomal protein S25
Solyc06g084230.3	-1.61	40S ribosomal protein S24 (AHRD V3.3 *** K4CUG0_SOLLC)
Solyc11g042610.2	-1.61	Ribosomal protein S5/S7 (AHRD V3.3 *** A0A103XH68_CYNCS)
Solyc01g006170.3	-1.61	rRNA processing protein EBP2 (AHRD V3.3 *** B9ICW5_POPTR)
Solyc08g061490.3	-1.61	Damaged dna-binding 2, putative isoform 1 (AHRD V3.3 *-* A0A061GKJ3_THECC)
Solyc06g076080.2	-1.61	Cell division cycle protein 48-related / CDC48-related isoform 1 (AHRD V3.3 --* A0A061ERQ8_THECC)
Solyc03g031460.1	-1.61	Pentatricopeptide repeat-containing protein (AHRD V3.3 *** A0A103XF40_CYNCS)
Solyc01g066260.2	-1.61	LOW QUALITY:dyggve-melchior-clausen syndrome protein (AHRD V3.3 --* AT1G04200.2)
Solyc02g092510.3	-1.61	UPF0553 protein (AHRD V3.3 *** A0A151SC52_CAJCA)
Solyc01g105070.3	-1.61	LECEVI16G peroxidase precursor
Solyc00g322635.1	-1.62	MLP-like protein 28 (AHRD V3.3 *** AT1G70830.2)
Solyc02g080410.3	-1.62	Heat-shock protein, putative (AHRD V3.3 *** B9RXN2_RICCO)
Solyc07g065720.3	-1.62	complex 1 protein, LYR family protein (AHRD V3.3 *** AT5G51960.2),Pfam:PF13233
Solyc06g018110.3	-1.62	RNA binding protein
Solyc07g054470.1	-1.62	methionyl-tRNA synthetase (AHRD V3.3 -** AT5G10695.1)
Solyc01g102280.3	-1.62	Glutamate synthase 1 [NADH], chloroplastic (AHRD V3.3 --* GLT1_ORYSJ)
Solyc05g007100.3	-1.62	Single-stranded DNA-binding protein WHY1, chloroplastic (AHRD V3.3 *** WHY1_SOLTU)
Solyc02g067610.1	-1.62	LOW QUALITY:DNA helicase INO80-like protein (AHRD V3.3 --* AT3G57300.2)
Solyc01g006060.3	-1.62	Dirigent protein (AHRD V3.3 *** K4ASH2_SOLLC)
Solyc11g039980.2	-1.62	ATP synthase subunit alpha (AHRD V3.3 *** Q5M9V4_TOBAC)
Solyc07g056640.1	-1.62	cycling DOF factor 2 (AHRD V3.3 --* AT5G39660.3)
Solyc05g054810.3	-1.63	60S ribosomal protein L35 (AHRD V3.3 *** RL35_EUPES)
Solyc02g089350.3	-1.63	Gibberellin-regulated family protein (AHRD V3.3 *** A0A061EVH9_THECC)
Solyc01g087880.3	-1.63	2,3-bisphosphoglycerate-dependent phosphoglycerate mutase (AHRD V3.3 *** A0A0B0Q2A1_GOSAR)
Solyc09g011420.3	-1.63	Ribosomal protein l7ae (AHRD V3.3 *** A0A0A0LF58_CUCSA)
Solyc08g083120.3	-1.63	ubiquitin-ribosomal fusion protein
Solyc03g115030.3	-1.63	Eukaryotic aspartyl protease family protein, putative (AHRD V3.3 *** A0A061ELJ0_THECC)
Solyc07g008107.1	-1.63	Blue copper protein (AHRD V3.3 *-* A0A151SLU0_CAJCA)
Solyc08g023280.3	-1.63	RING/U-box superfamily protein (AHRD V3.3 --* AT3G07200.3)
Solyc08g078845.1	-1.63	YbaK/aminoacyl-tRNA synthetase-associated domain-containing protein (AHRD V3.3 *-* AT4G16510.2)
Solyc03g095870.2	-1.63	Eukaryotic translation initiation factor 2 subunit alpha (AHRD V3.3 *-* A0A1C8FVJ5_TOBAC)
Solyc04g011390.1	-1.64	histone H4 (AHRD V3.3 *** AT2G28740.1)
Solyc04g010240.3	-1.64	60S ribosomal protein L35 (AHRD V3.3 *** RL35_EUPES)
Solyc09g009670.3	-1.64	Solute carrier family 35 protein (AHRD V3.3 *-* G7KWQ4_MEDTR)
Solyc10g018510.2	-1.64	bHLH transcription factor 063
Solyc01g110660.3	-1.64	SAUR-like auxin-responsive protein family (AHRD V3.3 *** AT2G21210.2)
Solyc04g014720.3	-1.65	60S ribosomal protein L6 (AHRD V3.3 *** RL6_MESCR)
Solyc03g006490.3	-1.65	glutaminase domain-containing protein
Solyc11g006070.2	-1.65	Peptidyl-prolyl cis-trans isomerase (AHRD V3.3 *** M1CSR8_SOLTU)
Solyc07g061890.1	-1.65	LOW QUALITY:Heat stress transcription factor B-4b, putative (AHRD V3.3 *** A0A061FAG8_THECC)
Solyc03g025270.3	-1.66	fibrillarin 2 (AHRD V3.3 *** AT4G25630.1)
Solyc11g073230.1	-1.66	Pentatricopeptide repeat-containing protein (AHRD V3.3 *** A0A118K7B7_CYNCS)
Solyc02g092430.1	-1.67	60S ribosomal protein L26-1 (AHRD V3.3 *** RL261_ARATH)
Solyc10g009190.1	-1.67	LOW QUALITY:glycine-rich protein (AHRD V3.3 *-* AT4G21620.2)
Solyc01g104230.3	-1.67	F-box protein (AHRD V3.3 *** A0A0B2RMW5_GLYSO)
Solyc03g097955.1	-1.67	S-adenosyl-L-methionine-dependent methyltransferases superfamily protein (AHRD V3.3 --* AT2G26200.2)
Solyc12g042650.2	-1.68	40S ribosomal protein S12 (AHRD V3.3 *** M1CSI4_SOLTU)
Solyc01g067440.3	-1.68	Glutaredoxin family protein (AHRD V3.3 *** AT3G21460.1)
Solyc01g005680.3	-1.68	Cytokinin riboside 5'-monophosphate phosphoribohydrolase (AHRD V3.3 *** K4ASD4_SOLLC)
Solyc01g110917.1	-1.68	SAUR-like auxin-responsive protein family (AHRD V3.3 *** AT4G38840.1)
Solyc10g011730.3	-1.68	Arabinogalactan peptide 20 (AHRD V3.3 *** AGP20_ARATH)
Solyc05g044580.3	-1.68	Actin-like ATPase superfamily protein (AHRD V3.3 --* AT1G80460.2)
Solyc01g090920.3	-1.68	Calmodulin, putative (AHRD V3.3 *** B9RD69_RICCO)
Solyc01g095305.1	-1.68	Protein PHOSPHATE STARVATION RESPONSE 2 (AHRD V3.3 --* PHR2_ORYSJ)
Solyc02g094160.1	-1.69	Ribonucleoside-diphosphate reductase small chain (AHRD V3.3 *** RIR2_TOBAC)
Solyc12g096150.2	-1.69	60S ribosomal protein L13 (AHRD V3.3 *** K4DH88_SOLLC)
Solyc12g007060.1	-1.69	LOW QUALITY:serine-rich protein-like protein (AHRD V3.3 --* AT5G55980.1)
Solyc01g109500.3	-1.69	Dehydration-responsive protein RD22, putative (AHRD V3.3 *** B9RBD8_RICCO)
Solyc01g108000.3	-1.69	Kinase family protein (AHRD V3.3 *** D7L9X7_ARALL)
Solyc05g052810.3	-1.7	60S ribosomal protein L35a (AHRD V3.3 *** B6VC50_VERFO)
Solyc05g052830.3	-1.7	Proline transporter 3 (AHRD V3.3 *** Q9XE50_SOLLC)
Solyc01g079940.3	-1.7	Eukaryotic aspartyl protease family protein (AHRD V3.3 *** AT1G03220.1)
Solyc06g009800.2	-1.7	Pentatricopeptide repeat-containing protein family (AHRD V3.3 *-* A0A151SLA5_CAJCA)
Solyc01g104370.3	-1.71	60S acidic ribosomal protein P1 (AHRD V3.3 *** A0A199VEQ5_ANACO)
Solyc01g100490.3	-1.71	chloronerva
Solyc01g095240.3	-1.71	LOW QUALITY:Membrane-associated kinase regulator-like protein, putative (AHRD V3.3 *** A0A072U9K3_MEDTR)
Solyc02g092830.3	-1.71	caspase-6 protein (AHRD V3.3 *** AT2G15000.7)
Solyc02g090440.3	-1.72	ankyrin repeat family protein (AHRD V3.3 --* AT4G05040.7)
Solyc12g077467.1	-1.72	Zinc finger family protein (AHRD V3.3 *-* B9GY13_POPTR)
Solyc08g066520.3	-1.72	nuclear fusion defective 6 (AHRD V3.3 --* AT2G20585.7)
Solyc07g064830.3	-1.72	Starch branching enzyme III (AHRD V3.3 *** I0B8P4_WHEAT)
Solyc04g026100.1	-1.73	Ribosomal protein S16 (AHRD V3.3 *** A9P8S1_POPTR)
Solyc01g109220.3	-1.73	Mitochondrial import receptor subunit TOM6 homolog (AHRD V3.3 *** TOM6_ARATH)
Solyc05g051000.3	-1.73	40S ribosomal protein S13 (AHRD V3.3 *** RS13_SOYBN)
Solyc03g078290.3	-1.73	Ribosomal protein S13 (AHRD V3.3 *** A0A103XPA4_CYNCS)
Solyc01g087630.2	-1.73	Cinnamyl alcohol dehydrogenase (AHRD V3.3 *-* Q6USQ8_QUESU)
Solyc02g086490.3	-1.73	Oleosin (AHRD V3.3 *** K4BBF7_SOLLC)
Solyc02g082720.3	-1.73	Trypsin-like peptidase domain protein (AHRD V3.3 *** G7KBB1_MEDTR)
Solyc06g063060.3	-1.73	Auxin-repressed protein-like protein (AHRD V3.3 *** Q84KS0_TOBAC)
Solyc09g083370.3	-1.74	Ribosomal protein S19 family protein (AHRD V3.3 *** AT5G09510.1)
Solyc11g020890.2	-1.74	40S ribosomal S29-like protein (AHRD V3.3 *** A0A0B0MKW3_GOSAR)
Solyc08g081960.2	-1.74	Solanum Lycopersicum Cytokinin Response Factor 2
Solyc09g092150.1	-1.74	Pentatricopeptide repeat-containing protein (AHRD V3.3 *** A0A103YJT4_CYNCS)
Solyc10g085850.1	-1.75	LOW QUALITY:S-locus lectin protein kinase family protein (AHRD V3.3 --* AT1G61360.1)
Solyc01g006160.3	-1.75	60S acidic ribosomal protein P1 (AHRD V3.3 *** B9IDH5_POPTR)
Solyc10g083740.2	-1.75	60S ribosomal protein L24 (AHRD V3.3 *** RL24_PRUAV)
Solyc08g078720.3	-1.75	Heat-shock protein, putative (AHRD V3.3 *-* B9R9S7_RICCO)
Solyc04g007825.1	-1.75	MLP-like protein 28 (AHRD V3.3 *** AT1G70830.1)
Solyc06g060590.3	-1.76	Bidirectional sugar transporter SWEET (AHRD V3.3 *** K4C6N9_SOLLC)
Solyc01g006090.3	-1.76	rRNA processing protein EBP2 (AHRD V3.3 *** B9ICW5_POPTR)
Solyc09g090890.2	-1.76	DNA mismatch repair protein (AHRD V3.3 *-* Q1XBQ6_SOLLC)
Solyc02g093400.2	-1.76	Protein MurJ (AHRD V3.3 *-* A0A1D1XN27_9ARAE)
Solyc04g011850.1	-1.76	Glutaredoxin family protein (AHRD V3.3 *** B9I9V9_POPTR)
Solyc05g052030.1	-1.77	ethylene response factor 4
Solyc03g025520.3	-1.77	60S ribosomal protein L36 (AHRD V3.3 *** K4BF25_SOLLC)
Solyc06g074430.3	-1.77	60s acidic ribosomal protein-like protein (AHRD V3.3 *** Q3HVP0_SOLTU)
Solyc09g066430.3	-1.77	60S ribosomal protein L14, putative (AHRD V3.3 *** B9SV21_RICCO)
Solyc11g071490.2	-1.77	60S ribosomal protein L30 (AHRD V3.3 *** RL30_LUPLU)
Solyc01g111235.1	-1.77	Dirigent protein (AHRD V3.3 *** M0ZMW5_SOLTU)
Solyc03g079865.1	-1.77	Retrovirus-related Pol polyprotein LINE-1 (AHRD V3.3 --* A0A151SL68_CAJCA)
Solyc07g048010.3	-1.77	Thymidylate kinase (AHRD V3.3 *** ZEUS1_ARATH)
Solyc06g005390.1	-1.77	Histone H2B (AHRD V3.3 *** K4C323_SOLLC)
Solyc02g093610.3	-1.77	BAG family molecular chaperone regulator 2 (AHRD V3.3 *** A0A0B0PLU4_GOSAR)
Solyc09g091060.3	-1.77	UPF0329 protein ECU01_0100/ECU01_1510/ECU08_0030, putative isoform 2 (AHRD V3.3 *** A0A061ELC2_THECC)
Solyc02g077590.1	-1.78	Homeobox-leucine zipper protein family (AHRD V3.3 *-* AT1G69780.1)
Solyc02g062930.3	-1.78	vacuolar iron transporter (VIT) family protein (AHRD V3.3 --* AT4G27860.4)
Solyc05g012250.2	-1.78	Purple acid phosphatase (AHRD V3.3 --* A0A0V0INC4_SOLCH)
Solyc01g068540.3	-1.78	Homeodomain-like superfamily protein, putative (AHRD V3.3 *** A0A061DHF1_THECC)
Solyc09g092080.3	-1.79	Ribosomal protein l7ae (AHRD V3.3 *** A0A0A0LF58_CUCSA)
Solyc03g025690.3	-1.79	Chaperone protein DnaJ (AHRD V3.3 *** A0A1D1YJ37_9ARAE)
Solyc04g014320.1	-1.79	LOW QUALITY:Leguminosin group485 secreted peptide (AHRD V3.3 *** G7KAG0_MEDTR)
Solyc05g053440.3	-1.8	60S ribosomal protein L29, putative (AHRD V3.3 *** B9RZN1_RICCO)
Solyc12g087870.2	-1.8	Purine permease-like protein (AHRD V3.3 *** G7J4H5_MEDTR),Pfam:PF16913
Solyc03g120260.3	-1.8	Coatomer beta subunit, putative (AHRD V3.3 *-* B9SQC0_RICCO)
Solyc10g007510.2	-1.8	Glucan endo-1,3-beta-glucosidase (AHRD V3.3 *** A0A0B0NBZ5_GOSAR)
Solyc12g008700.2	-1.81	peroxisomal ABC transporter 1 (AHRD V3.3 --* AT4G39850.4)
Solyc04g057993.1	-1.81	30S ribosomal protein S8, putative (AHRD V3.3 *-* B9SR47_RICCO)
Solyc03g005900.3	-1.81	GDSL-lipase protein (AHRD V3.3 *** Q08ET5_CAPAN)
Solyc02g070640.3	-1.81	60S ribosomal protein L18a (AHRD V3.3 *-* Q3HRW8_SOLTU)
Solyc10g084630.2	-1.81	RNA-binding family protein (AHRD V3.3 *** A0A061ET74_THECC)
Solyc09g005030.2	-1.81	Homeodomain-like superfamily protein (AHRD V3.3 *-* AT2G40260.1)
Solyc10g083320.2	-1.81	Small auxin up-regulated RNA82
Solyc10g076240.2	-1.81	Peroxidase (AHRD V3.3 *** A0A0E0NC86_ORYRU)
Solyc01g110560.3	-1.82	Small auxin up-regulated RNA3
Solyc07g065410.1	-1.82	LOW QUALITY:Melanin-concentrating hormone receptor 1 (AHRD V3.3 *** A0A1D1ZFH6_9ARAE)
Solyc07g008205.1	-1.82	Epidermal patterning factor-like protein (AHRD V3.3 *** G7JE34_MEDTR),Pfam:PF17181
Solyc08g068080.3	-1.83	LOW QUALITY:NHL domain protein (AHRD V3.3 --* AT5G14895.1)
Solyc12g099330.2	-1.84	Unknown protein (AHRD V3.3 )
Solyc07g056670.3	-1.84	gibberellin 2-oxidase 2
Solyc07g066385.1	-1.85	alpha-vacuolar processing enzyme (AHRD V3.3 --* AT2G25940.1)
Solyc02g076930.2	-1.85	U-box domain-containing 7-like protein (AHRD V3.3 *** A0A0B0P2C2_GOSAR)
Solyc07g052135.1	-1.85	Sesquiterpene synthase (AHRD V3.3 *-* G8H5N2_SOLHA)
Solyc05g005230.3	-1.86	Plant protein 1589 of Uncharacterized protein function (AHRD V3.3 *** A0A061EE06_THECC)
Solyc12g040320.2	-1.86	Leucine-rich repeat (LRR) family protein (AHRD V3.3 *** AT5G07910.1)
Solyc02g021400.2	-1.87	40S ribosomal protein S28 (AHRD V3.3 *-* W9SEX7_9ROSA)
Solyc07g032150.3	-1.87	Unknown protein (AHRD V3.3 )
Solyc09g092320.3	-1.87	RNA binding protein (AHRD V3.3 *** O23793_NICSY)
Solyc07g042510.3	-1.87	Bax inhibitor-1 family protein (AHRD V3.3 *** AT4G15470.1)
Solyc01g005590.2	-1.88	Arabinogalactan peptide 14 (AHRD V3.3 *** A0A151TQT2_CAJCA)
Solyc05g023720.1	-1.88	Cytochrome f (AHRD V3.3 *** CYF_SOLTU)
Solyc04g072375.1	-1.88	LOW QUALITY:RING/U-box superfamily protein (AHRD V3.3 *-* AT1G63840.1)
Solyc03g034000.3	-1.89	bHLH transcription factor 020
Solyc06g082460.1	-1.89	LOW QUALITY:ovate family protein 14
Solyc02g085150.3	-1.89	Late embryogenesis abundant (LEA) protein (AHRD V3.3 *** AT4G36600.2)
Solyc03g111350.3	-1.89	Deoxycytidylate deaminase (AHRD V3.3 *** A0A0B2RRI8_GLYSO)
Solyc11g010360.2	-1.89	MIZU-KUSSEI-like protein (Protein of unknown function, DUF617) (AHRD V3.3 *** AT5G65340.1)
Solyc06g084050.3	-1.9	LOW QUALITY:isochorismate synthase 2 (AHRD V3.3 --* AT1G18870.2)
Solyc02g038690.1	-1.9	Histone H2B (AHRD V3.3 *** K4B5W3_SOLLC)
Solyc07g055990.3	-1.9	Xyloglucan endotransglucosylase/hydrolase 7 (AHRD V1 **** C0IRG6_ACTDE)
Solyc02g094480.3	-1.9	Pentatricopeptide repeat-containing protein (AHRD V3.3 *** A0A118K5K5_CYNCS)
Solyc08g080650.3	-1.91	Osmotin-like protein (Fragment) IPR001938 Thaumatin, pathogenesis-related
Solyc04g016390.2	-1.91	50S ribosomal protein L33 (AHRD V3.3 *** J7FNN0_OLEEU)
Solyc02g092190.1	-1.91	LOW QUALITY:Disease resistance protein (TIR-NBS-LRR class) family (AHRD V3.3 --* AT5G46450.3)
Solyc07g053055.1	-1.91	aldehyde oxidase 1 (AHRD V3.3 --* AT5G20960.2)
Solyc02g090540.3	-1.91	NAD(P)-binding Rossmann-fold superfamily protein (AHRD V3.3 *** A0A061DHS1_THECC)
Solyc07g051940.3	-1.91	Sesquiterpene synthase (AHRD V3.3 *** G8H5N2_SOLHA)
Solyc09g007440.3	-1.92	Dead box ATP-dependent RNA helicase, putative (AHRD V3.3 *** B9S4I3_RICCO)
Solyc12g038090.1	-1.92	LOW QUALITY:membrane-anchored ubiquitin-fold protein 1 precursor (AHRD V3.3 --* AT3G01050.5)
Solyc06g064600.1	-1.92	Pentatricopeptide repeat-containing family protein (AHRD V3.3 *** B9I6N6_POPTR)
Solyc01g016470.3	-1.93	60S acidic ribosomal protein P1 (AHRD V3.3 *** B9IDH5_POPTR)
Solyc05g046020.3	-1.93	Peroxidase (AHRD V3.3 *** K4C0T5_SOLLC)
Solyc04g011870.1	-1.93	Glutaredoxin family protein (AHRD V3.3 *** B9I9V9_POPTR)
Solyc03g034165.1	-1.93	downstream target of AGL15-4 (AHRD V3.3 --* AT1G79760.2)
Solyc07g062490.1	-1.94	Serine/threonine-protein kinase (AHRD V3.3 *-* A0A067JEE7_JATCU)
Solyc08g008590.3	-1.94	ubiquitin-ribosomal fusion protein
Solyc09g090180.1	-1.94	LIGHT-DEPENDENT SHORT HYPOCOTYLS-like protein (DUF640) (AHRD V3.3 *** AT1G07090.1)
Solyc08g006900.3	-1.95	60S ribosomal protein L32, putative (AHRD V3.3 *** B9T5H6_RICCO)
Solyc01g009100.3	-1.95	60S ribosomal protein L30 (AHRD V3.3 *** RL30_LUPLU)
Solyc01g098100.2	-1.95	60S ribosome subunit biogenesis protein NIP7 homolog (AHRD V3.3 *** K4B0J7_SOLLC)
Solyc09g007730.3	-1.95	Kinase family protein (AHRD V3.3 *** B9NAB5_POPTR)
Solyc03g095980.3	-1.96	bHLH transcription factor 021
Solyc11g007803.1	-1.96	Ribonucleases P/MRP protein subunit POP1, putative (AHRD V3.3 *-* A0A061DRG1_THECC)
Solyc12g014500.2	-1.96	S-adenosyl-L-methionine:carboxyl methyltransferase family protein (AHRD V3.3 *** B9GJG7_POPTR)
Solyc06g064530.1	-1.96	Major facilitator superfamily protein (AHRD V3.3 --* AT1G22570.2)
Solyc06g073990.2	-1.97	Gb:AAF02129.1, putative (AHRD V3.3 *** A0A061GVZ4_THECC)
Solyc04g081130.1	-1.97	LOW QUALITY:glyoxal oxidase-related protein (AHRD V3.3 *** AT1G19900.1)
Solyc12g036793.1	-1.97	Leucine-rich repeat receptor-like protein kinase family protein (AHRD V3.3 *-* AT4G08850.1)
Solyc07g062480.1	-1.97	Serine/threonine-protein kinase (AHRD V3.3 *-* M1CRP0_SOLTU)
Solyc02g069070.3	-1.98	ribonuclease H2 subunit C-like protein (AHRD V3.3 *** AT2G39440.2)
Solyc03g117080.3	-1.98	Mitochondrial glycoprotein family protein (AHRD V3.3 *** AT1G15870.1)
Solyc05g008480.3	-1.98	Histone chaperone (AHRD V3.3 *** A9TVI5_PHYPA)
Solyc02g083725.1	-1.98	MLO-like protein (AHRD V3.3 *-* K4BAP0_SOLLC)
Solyc04g072660.3	-1.99	60S ribosomal protein L30 (AHRD V3.3 *** RL30_LUPLU)
Solyc06g066420.3	-1.99	Oxidative stress 3, putative isoform 1 (AHRD V3.3 *** A0A061GC09_THECC)
Solyc01g008520.3	-1.99	DNA repair XRCC2-like protein (AHRD V3.3 *** A0A0B0P902_GOSAR)
Solyc05g014275.1	-2	HAT dimerisation domain-containing protein-like (AHRD V3.3 *-* C8TFH5_ORYSI)
Solyc12g027770.2	-2.01	Rhodanese-like domain-containing protein (AHRD V3.3 *** A0A118K4F8_CYNCS)
Solyc05g054430.3	-2.01	DNA replication complex GINS protein PSF2 (AHRD V3.3 *** K4C2C1_SOLLC)
Solyc08g078620.1	-2.01	LOW QUALITY:Werner Syndrome-like exonuclease (AHRD V3.3 *** W9SHU8_9ROSA)
Solyc02g078530.3	-2.01	Kinase family protein (AHRD V3.3 *** B9IG83_POPTR)
Solyc11g012195.1	-2.01	DNA-directed RNA polymerase (AHRD V3.3 *** G7KSV3_MEDTR)
Solyc09g007520.3	-2.02	Peroxidase (AHRD V3.3 *** K4CQE1_SOLLC)
Solyc09g015100.3	-2.02	Endoribonuclease Dicer homolog 2 (AHRD V3.3 --* DCL2_ARATH)
Solyc11g006710.2	-2.02	Cationic amino acid transporter, putative (AHRD V3.3 *** B9RPW6_RICCO)
Solyc04g017720.3	-2.03	Gibberellin-regulated family protein (AHRD V3.3 *** A0A061EVH9_THECC)
Solyc12g010350.2	-2.03	60S ribosomal protein L39 (AHRD V3.3 *** RL39_MAIZE)
Solyc04g008110.3	-2.03	Histidine kinase (AHRD V3.3 *** Q2ACB8_MAIZE)
Solyc00g026160.3	-2.03	Ferric reductase oxidase (AHRD V3.3 *** V9HYU8_MANES)
Solyc11g006740.2	-2.03	F-box protein PP2 (AHRD V3.3 *** A0A059PC27_CICAR)
Solyc04g080500.3	-2.04	Myb family transcription factor family protein (AHRD V3.3 *** B9H0R6_POPTR)
Solyc07g026720.2	-2.04	Calcium-transporting ATPase (AHRD V3.3 *-* M1AEH0_SOLTU)
Solyc11g011655.1	-2.04	SAUR-like auxin-responsive protein family (AHRD V3.3 *** AT5G18030.1)
Solyc02g092537.1	-2.04	Acetyl-coenzyme A carboxylase carboxyl transferase subunit beta, chloroplastic (AHRD V3.3 --* ACCD_CITSI)
Solyc09g059220.1	-2.04	LOW QUALITY:neuronal acetylcholine receptor subunit alpha-5 (AHRD V3.3 *** AT2G31490.1)
Solyc02g092110.3	-2.05	Phytosulfokines 3 family protein (AHRD V3.3 *** B9IBM1_POPTR)
Solyc09g090610.3	-2.05	50S ribosomal protein L14 (AHRD V3.3 *** A0A0K9PMD0_ZOSMR)
Solyc04g011735.1	-2.05	methyl-CPG-binding domain 7 (AHRD V3.3 --* AT5G59800.1)
Solyc04g008090.3	-2.05	PLATZ transcription factor family protein, putative (AHRD V3.3 *** A0A061EGB3_THECC)
Solyc02g089960.3	-2.06	Transmembrane protein 220 (AHRD V3.3 *** A0A1D1Z4L8_9ARAE)
Solyc05g015330.1	-2.06	LOW QUALITY:Nuclear transcription factor Y protein (AHRD V3.3 *** G7JC00_MEDTR)
Solyc12g057075.1	-2.06	Purine permease-like protein (AHRD V3.3 *-* G7J4H5_MEDTR)
Solyc04g014770.1	-2.06	LOW QUALITY:transmembrane protein (AHRD V3.3 --* AT5G14330.1)
Solyc02g065430.1	-2.07	LOW QUALITY:DUF4228 domain protein (AHRD V3.3 *** G7K9H8_MEDTR)
Solyc09g097810.3	-2.08	SAR8.2 (AHRD V3.3 *** Q9SEM2_CAPAN)
Solyc09g097840.2	-2.09	Pentatricopeptide repeat-containing protein (AHRD V3.3 *** A0A103XYK9_CYNCS)
Solyc06g066820.3	-2.09	Le3OH-13b-hydroxylase
Solyc03g116170.3	-2.1	Nucleosome assembly protein family (AHRD V3.3 *** A9RDJ7_PHYPA)
Solyc03g083730.1	-2.1	Plant invertase/pectin methylesterase inhibitor superfamily protein (AHRD V3.3 *** AT5G62360.1)
Solyc05g006420.3	-2.1	Two-component response regulator (AHRD V3.3 *** W9S1Y9_9ROSA)
Solyc02g085230.3	-2.1	Nucleolar 6 (AHRD V3.3 *** A0A0B0N3X3_GOSAR)
Solyc10g076410.1	-2.11	Abscisic acid receptor (AHRD V3.3 *** G7KT83_MEDTR)
Solyc07g008650.3	-2.11	Deaminase-related family protein (AHRD V3.3 *** B9HAZ0_POPTR)
Solyc05g024190.3	-2.11	Chlorophyll synthase (AHRD V3.3 --* C3W4Q2_TOBAC)
Solyc01g102265.1	-2.11	RING/U-box superfamily protein (AHRD V3.3 *** AT3G42830.1)
Solyc05g007210.2	-2.12	BHLH transcription factor (AHRD V3.3 *** C6TBH0_SOYBN)
Solyc06g084370.1	-2.12	LOW QUALITY:sodium hydrogen exchanger 4 (AHRD V3.3 --* AT3G06370.4)
Solyc01g005470.3	-2.13	PLANT CADMIUM RESISTANCE 2 (AHRD V3.3 *** AT1G14870.1)
Solyc02g092550.3	-2.13	LOB domain-containing protein, putative (AHRD V3.3 *** B9SGY6_RICCO)
Solyc04g008810.3	-2.14	40S ribosomal S26-like protein (AHRD V3.3 *** I3S2G2_MEDTR)
Solyc12g038980.2	-2.14	H/ACA ribonucleoprotein complex subunit 2-like protein (AHRD V3.3 *** A0A0B2QAW4_GLYSO)
Solyc12g006910.2	-2.14	Cadmium tolerant 1 (AHRD V3.3 *** B5BSU1_9POAL)
Solyc04g011790.1	-2.14	Glutaredoxin (AHRD V3.3 *** A0A103Y7J3_CYNCS)
Solyc12g044250.2	-2.14	Glyoxylate reductase (AHRD V3.3 *** A0A0B0MTB0_GOSAR)
Solyc01g110790.3	-2.15	SAUR-like auxin-responsive protein family (AHRD V3.3 *** AT5G18010.1)
Solyc10g009530.3	-2.15	Unknown protein (AHRD V3.3 )
Solyc08g036520.2	-2.15	Diphosphomevalonate decarboxylase (AHRD V3.3 --* A0A0N6YKZ0_NOTNI)
Solyc09g092560.3	-2.16	Cytochrome P450 (AHRD V3.3 *** A0A061FSW2_THECC)
Solyc03g113890.1	-2.16	LOW QUALITY:Zinc finger family protein (AHRD V3.3 *-* B9HJ48_POPTR)
Solyc06g007210.3	-2.17	60S ribosomal protein L41 (AHRD V3.3 -** RL41_ARATH)
Solyc10g084265.1	-2.17	transmembrane protein (AHRD V3.3 --* AT5G03120.2)
Solyc02g088750.2	-2.17	UDP-glycosyltransferase (AHRD V3.3 *** A0A067XU00_CICAR)
Solyc08g066740.3	-2.18	Major facilitator superfamily domain-containing protein (AHRD V3.3 *** A0A0K9PJ16_ZOSMR)
Solyc10g017960.2	-2.18	F-box protein PP2-A13 (AHRD V3.3 *** P2A13_ARATH)
Solyc08g079250.3	-2.18	Protease inhibitor/seed storage/lipid transfer protein family protein (AHRD V3.3 *** C0KHK1_9CARY)
Solyc06g068190.2	-2.18	Ubiquitin system component Cue protein, putative (AHRD V3.3 *-* A0A061GFQ5_THECC)
Solyc03g006310.3	-2.19	nuclear fusion defective 6 (AHRD V3.3 *** AT2G20585.7)
Solyc03g034395.1	-2.19	Glutamate receptor (AHRD V3.3 *-* M1CHN3_SOLTU)
Solyc04g008030.2	-2.2	Cleavage and polyadenylation specificity factor, putative (AHRD V3.3 *** B9SJ31_RICCO)
Solyc07g009230.3	-2.2	Defensin-like protein (AHRD V3.3 -** G7LB12_MEDTR)
Solyc01g110630.3	-2.21	Small auxin up-regulated RNA9
Solyc10g083580.2	-2.21	Phytosulfokine 3, putative (AHRD V3.3 *** A0A061ESV9_THECC)
Solyc08g078460.3	-2.22	Oxidoreductase family protein (AHRD V3.3 *** AT4G17370.1)
Solyc01g008510.3	-2.22	Photosystem II 5 kDa protein (AHRD V3.3 *** G7IWU5_MEDTR)
Solyc08g080640.2	-2.23	Osmotin-like protein (Fragment) IPR017949 Thaumatin, conserved site IPR001938
Solyc06g071725.1	-2.23	U-box domain-containing protein 33 (AHRD V3.3 *** W9RIP2_9ROSA)
Solyc10g050465.1	-2.24	zinc ion binding/nucleic acid binding/hydrolase (AHRD V3.3 --* AT1G48360.4)
Solyc10g083170.2	-2.25	NAD(P)-binding Rossmann-fold superfamily protein (AHRD V3.3 *** A0A061EUQ7_THECC)
Solyc00g013120.3	-2.25	LOW protein: NADH-ubiquinone oxidoreductase chain-like protein (AHRD V3.3 *-* ATMG01330.1)
Solyc09g010980.1	-2.25	LOW QUALITY:cyclin-dependent kinase inhibitor (AHRD V3.3 -** AT5G02220.1)
Solyc05g050790.2	-2.25	Ethylene-responsive transcription factor, putative (AHRD V3.3 *-* B9RCZ9_RICCO)
Solyc07g052203.1	-2.27	Unknown protein (AHRD V3.3 )
Solyc02g078160.3	-2.27	DUF506 family protein (AHRD V3.3 *** G7IPT8_MEDTR)
Solyc10g078540.2	-2.28	H/ACA ribonucleoprotein complex subunit 1-like protein 1, putative, expressed (AHRD V3.3 *-* Q2R242_ORYSJ)
Solyc05g046290.3	-2.3	Xyloglucan endotransglucosylase/hydrolase (AHRD V3.3 *** K4C0W2_SOLLC)
Solyc04g015820.1	-2.3	LOW QUALITY:ferrochelatase 1 (AHRD V3.3 --* AT5G26030.2)
Solyc06g007970.3	-2.31	Tetratricopeptide repeat (TPR)-like superfamily protein (AHRD V3.3 *** AT5G48850.1)
Solyc08g069040.3	-2.32	Peroxidase (AHRD V3.3 *** K4CMC4_SOLLC)
Solyc02g089420.1	-2.32	BZIP transcription factor family protein (AHRD V3.3 *** B9NC16_POPTR)
Solyc07g051860.1	-2.32	MAP kinase kinase kinase 50
Solyc04g078280.3	-2.33	microtubule-associated protein 65-7 (AHRD V3.3 --* AT1G14690.2)
Solyc01g081600.3	-2.34	Non-specific lipid-transfer protein (AHRD V3.3 *** K4AY52_SOLLC)
Solyc11g008030.2	-2.35	Monocopper oxidase-like protein SKU5 (AHRD V3.3 *** A0A0B2NUZ0_GLYSO)
Solyc08g066220.3	-2.35	Histidine decarboxylase (AHRD V3.3 *** W0KR26_TOBAC)
Solyc02g080560.1	-2.36	LOW QUALITY:F-box family protein (AHRD V3.3 --* AT4G35930.4)
Solyc05g013620.2	-2.36	Retrovirus-related Pol polyprotein from transposon TNT 1-94 (AHRD V3.3 --* A0A151U3Z8_CAJCA)
Solyc05g054850.1	-2.37	membrane-associated kinase regulator (AHRD V3.3 *** AT2G39370.1)
Solyc04g011840.1	-2.37	Glutaredoxin family protein (AHRD V3.3 *** B9I9V9_POPTR)
Solyc10g079810.1	-2.38	LOW QUALITY:mediator of RNA polymerase II transcription subunit (AHRD V3.3 --* AT2G10440.2)
Solyc04g005660.3	-2.38	Transcription factor protein (AHRD V3.3 *** A0A0B0MSC8_GOSAR)
Solyc07g052490.3	-2.41	Myb transcription factor (AHRD V3.3 *-* A0A072UKM9_MEDTR)
Solyc11g070070.2	-2.42	Zinc finger transcription factor 70
Solyc12g056160.2	-2.42	Cation/H(+) antiporter (AHRD V3.3 *** A0A0K9NMD6_ZOSMR)
Solyc11g011700.1	-2.44	SAUR-like auxin-responsive protein family (AHRD V3.3 *** AT2G21210.2)
Solyc01g110900.1	-2.45	SAUR-like auxin-responsive protein family (AHRD V3.3 *** AT4G34770.1)
Solyc02g082360.3	-2.48	Eukaryotic translation initiation factor 6 (AHRD V3.3 *** K4BAA6_SOLLC)
Solyc03g119910.3	-2.49	Le3OH-23b-hydroxylase
Solyc04g049920.3	-2.5	RNA-binding region-containing protein, putative (AHRD V3.3 *** B9SD37_RICCO)
Solyc04g011820.1	-2.51	Glutaredoxin (AHRD V3.3 *** A0A103Y3D7_CYNCS)
Solyc07g055010.3	-2.51	Heavy metal transport/detoxification superfamily protein (AHRD V3.3 *** A0A061GX23_THECC)
Solyc11g011720.1	-2.52	SAUR-like auxin-responsive protein family (AHRD V3.3 *** AT5G18030.1)
Solyc03g093630.2	-2.53	Pentatricopeptide repeat-containing protein (AHRD V3.3 *** A0A0K9PNP9_ZOSMR)
Solyc05g023900.1	-2.53	Pentatricopeptide repeat-containing protein (AHRD V3.3 *** A0A103YG29_CYNCS)
Solyc01g108710.3	-2.54	transcription initiation factor TFIID subunit 1b-like protein (AHRD V3.3 -** AT3G19030.1)
Solyc06g007220.3	-2.55	60S ribosomal protein L41 (AHRD V3.3 -** RL41_ARATH)
Solyc02g068170.1	-2.55	LOW QUALITY:CAP-gly domain linker (AHRD V3.3 --* AT3G55060.3)
Solyc05g051310.1	-2.56	LOW QUALITY:Ethylene-responsive transcription factor 5 (AHRD V3.3 *-* ERF5_NICSY)
Solyc02g063230.1	-2.57	LOW QUALITY:membrane-associated kinase regulator (AHRD V3.3 *** AT1G67050.1)
Solyc06g008100.3	-2.57	Unknown protein (AHRD V3.3 )
Solyc05g055260.3	-2.59	Small nuclear ribonucleoprotein family protein (AHRD V3.3 *** AT3G11500.2)
Solyc04g007685.1	-2.6	Hydroxyproline-rich glycoprotein (AHRD V3.3 -** B9HJA6_POPTR)
Solyc04g081655.1	-2.6	Cyclin (AHRD V3.3 *-* G3G857_CAMSI)
Solyc01g109690.1	-2.61	MYB transcription factor (AHRD V3.3 *** F2WZH1_VITPS)
Solyc04g054510.3	-2.61	FK506-binding protein 16-2 (AHRD V3.3 *** AT4G39710.3)
Solyc05g053180.3	-2.62	ABC-2 and Plant PDR ABC-type transporter family protein (AHRD V3.3 --* AT4G15233.6)
Solyc04g072320.2	-2.64	RNA polymerase I subunit 43 (AHRD V3.3 --* AT1G60620.2)
Solyc03g113860.2	-2.64	Ribosomal RNA small subunit methyltransferase G (AHRD V3.3 *** W9SLG2_9ROSA)
Solyc04g052970.2	-2.65	SAUR-like auxin-responsive protein family (AHRD V3.3 *** AT5G18030.1)
Solyc03g098640.3	-2.66	Peroxisomal membrane 22 kDa (Mpv17/PMP22) family protein (AHRD V3.3 *** AT5G19750.1)
Solyc04g011860.1	-2.66	Glutaredoxin family protein (AHRD V3.3 *** B9I9V9_POPTR)
Solyc02g068190.1	-2.68	RNA helicase DEAD6
Solyc07g064760.2	-2.69	Eukaryotic release factor 1 (eRF1) family protein (AHRD V3.3 --* AT4G27650.3)
Solyc07g061720.3	-2.7	gibberellin 2-oxidase 4
Solyc07g054600.3	-2.72	F-box family protein (AHRD V3.3 *-* T1RU12_SILVU)
Solyc06g009260.3	-2.73	Acyl-CoA N-acyltransferase with RING/FYVE/PHD-type zinc finger protein (AHRD V3.3 --* AT3G14980.6)
Solyc03g078330.1	-2.74	3-ketoacyl-CoA synthase (AHRD V3.3 *** K4BHR2_SOLLC)
Solyc07g052250.3	-2.75	Unknown protein (AHRD V3.3 )
Solyc08g080630.3	-2.75	Ethylene-responsive proteinase inhibitor 1 (AHRD V3.3 *** IER1_SOLLC)
Solyc04g064943.1	-2.78	Filament-plant-like protein (AHRD V3.3 *-* A0A072V4F5_MEDTR)
Solyc03g006090.2	-2.78	PAS/LOV protein B (AHRD V3.3 --* AT2G02710.4)
Solyc12g098110.1	-2.78	LOW QUALITY:Self-incompatibility S1 family protein (AHRD V3.3 *** Q9LIQ2_ARATH)
Solyc05g017790.1	-2.85	Disease resistance protein (TIR-NBS-LRR class) family (AHRD V3.3 --* AT5G44870.2)
Solyc01g091700.3	-2.88	F-box family protein (AHRD V3.3 *** B9IC61_POPTR)
Solyc01g057680.3	-2.91	Leucine-rich receptor-like protein kinase family protein (AHRD V3.3 --* AT2G26330.1)
Solyc09g007050.1	-2.95	Pentatricopeptide repeat-containing protein (AHRD V3.3 *** A0A118JTY1_CYNCS)
Solyc01g058200.3	-2.95	Peroxisomal membrane 22 kDa (Mpv17/PMP22) family protein (AHRD V3.3 --* AT3G24570.2)
Solyc07g056080.1	-2.98	LOW QUALITY:Acidic endochitinase SE2 (AHRD V3.3 --* CHIE_BETVU)
Solyc01g095160.3	-2.98	Pentatricopeptide repeat (PPR) superfamily protein (AHRD V3.3 *** AT4G37170.1)
Solyc04g074710.3	-2.98	Queuine tRNA-ribosyltransferase catalytic subunit 1 (AHRD V3.3 *** K4BU09_SOLLC)
Solyc01g066270.3	-2.99	LOW QUALITY:AT-hook motif nuclear-localized protein 1 (AHRD V3.3 --* AT4G12080.1)
Solyc08g080530.1	-2.99	LOW QUALITY:BON1-associated protein 2 (AHRD V3.3 *-* A0A1D1XW49_9ARAE)
Solyc07g052310.1	-3.01	LOW QUALITY:CDP-diacylglycerol-glycerol-3-phosphate 3-phosphatidyltransferase (AHRD V3.3 --* AT3G48180.1)
Solyc04g011830.1	-3.01	Glutaredoxin (AHRD V3.3 *** A0A103Y7J3_CYNCS)
Solyc03g044850.1	-3.03	LOW QUALITY:Dehydrin family protein, expressed (AHRD V3.3 --* Q40711_ORYSJ)
Solyc10g084020.1	-3.06	SAUR-like auxin-responsive protein family, putative (AHRD V3.3 *** A0A061EU13_THECC)
Solyc11g066930.1	-3.07	DUF868 family protein (DUF868) (AHRD V3.3 *** AT2G27770.1)
Solyc08g007230.2	-3.08	Ethylene-responsive transcription factor (AHRD V3.3 *** A0A024CAT9_BRAJU)
Solyc01g011010.3	-3.09	Phosphatidylinositol 4-phosphate 5-kinase 8 (AHRD V3.3 --* PI5K8_ARATH)
Solyc04g011810.1	-3.11	Glutaredoxin (AHRD V3.3 *** A0A103XEX1_CYNCS)
Solyc04g081560.3	-3.23	Pathogenesis-related thaumatin family protein (AHRD V3.3 *** A0A072UXB7_MEDTR)
Solyc09g090600.3	-3.24	Acid phosphatase 1 (AHRD V3.3 *** A0A0B2QYK4_GLYSO)
Solyc03g093120.4	-3.26	xyloglucan endotransglucosylase-hydrolase
Solyc04g011800.1	-3.3	Glutaredoxin family protein (AHRD V3.3 *** B9I9V9_POPTR)
Solyc05g052890.3	-3.31	Cytochrome f (AHRD V3.3 --* CYF_PINTH)
Solyc07g007730.3	-3.32	Defensin protein (AHRD V3.3 *** B1N679_SOLLC)
Solyc07g049460.3	-3.34	laccase
Solyc03g096055.1	-3.4	DNA-directed RNA polymerase II protein (AHRD V3.3 --* AT1G77890.5)
Solyc09g064910.1	-3.42	Adenylate isopentenyltransferase (AHRD V3.3 *** I0IUP8_SOLLC)
Solyc01g110785.1	-3.48	SAUR-like auxin-responsive protein family (AHRD V3.3 *** AT5G18030.1)
Solyc11g006450.2	-3.55	RING/U-box superfamily protein (AHRD V3.3 *** A0A061FQW5_THECC)
Solyc01g110930.1	-3.56	SAUR-like auxin-responsive protein family (AHRD V3.3 *** AT5G18030.1)
Solyc01g080410.3	-3.57	Methionine sulfoxide reductase, putative (AHRD V3.3 *** B9RX37_RICCO)
Solyc02g088205.1	-3.68	Activating signal cointegrator 1 complex subunit 1 (AHRD V3.3 --* A0A1D1XDP2_9ARAE)
Solyc06g063390.3	-3.75	Wound-induced basic protein (AHRD V3.3 *** PR4_PHAVU)
Solyc09g082820.3	-3.87	cytochrome P450, family 71, subfamily A, polypeptide 19 (AHRD V3.3 --* AT4G13290.1)
Solyc05g052880.3	-3.88	Plant/T7H20-70 protein (AHRD V3.3 *** A0A072U1L2_MEDTR)
Solyc00g042840.1	-3.98	LOW QUALITY:F-box family protein (AHRD V3.3 *** B9H429_POPTR)
Solyc02g031975.1	-4.03	Mannose-binding lectin superfamily protein (AHRD V3.3 --* AT1G52130.2)
Solyc01g079830.3	-4.07	Fatty acid hydroxylase superfamily (AHRD V3.3 --* AT1G02205.1)
Solyc01g007080.3	-4.08	aluminum activated malate transporter family protein (AHRD V3.3 *** AT3G11680.2)
Solyc09g005590.3	-4.24	SelT-like protein (AHRD V3.3 *-* SELT_ARATH)
Solyc08g061595.1	-4.26	uroporphyrinogen-III synthase family protein (AHRD V3.3 --* AT2G26540.3)
Solyc11g006910.2	-4.53	Ferredoxin family protein (AHRD V3.3 *** B9MYW6_POPTR)
Solyc04g011750.3	-4.67	Protein TIC 214 (AHRD V3.3 --* TI214_VITVI)
Solyc09g005580.3	-4.71	SelT-like protein (AHRD V3.3 *-* A0A0B2PRT5_GLYSO)
Solyc12g089190.1	-4.85	Myb family transcription factor family protein (AHRD V3.3 *** B9H0R6_POPTR)
Solyc03g078620.1	-5.3	LOW QUALITY:Nitric oxide synthase-interacting protein, putative (AHRD V3.3 *** A0A061DQB5_THECC)

## Sheet: Foglio3
Supplementary Table 4. C) Genes exclusively up-regulated in T22 samples. Gene identifiers, Log2 Fold Changes and Descriptions are reported.
Gene ID	Log2 FC	Description
Solyc03g036470.2	4.80288	Phenylalanine ammonia-lyase (AHRD V3.3 *** PAL1_SOLLC)
Solyc11g027710.1	4.59006	WRKY DNA-binding protein 55 (AHRD V3.3 --* AT2G40740.3)
Solyc10g085230.2	4.54388	ripening-related mRNA 1b
Solyc10g078610.1	4.53934	Ethylene-responsive transcription factor (AHRD V3.3 *** W9RCL9_9ROSA)
Solyc00g011160.2	3.98466	Glucan endo-1,3-beta-glucosidase, basic vacuolar isoform (AHRD V3.3 --* E13B_HEVBR)
Solyc06g050320.3	3.93483	High mobility group (HMG) box domain-containing protein (AHRD V3.3 *** A0A103YDE8_CYNCS)
Solyc00g008570.2	3.88516	SPA1-related 2 (AHRD V3.3 --* AT4G11110.1)
Solyc12g036415.1	3.55846	SAUR-like auxin-responsive protein family (AHRD V3.3 --* AT3G09870.1)
Solyc05g014280.3	3.46692	small heat shock protein 1
Solyc00g010525.1	3.40522	Tetratricopeptide repeat (TPR)-like superfamily protein (AHRD V3.3 --* AT5G46400.3)
Solyc07g064410.1	3.07568	Kua-ubiquitin conjugating enzyme hybrid, localization (AHRD V3.3 *** A0A103XYI2_CYNCS)
Solyc03g123540.3	2.83791	Heat-shock protein, putative (AHRD V3.3 *** B9ST51_RICCO)
Solyc06g076540.1	2.83325	Class I heat shock protein (AHRD V3.3 *** F4YBC5_SOLNI)
Solyc02g079150.2	2.73954	F-box family protein (AHRD V3.3 *** B9H220_POPTR)
Solyc09g011080.3	2.72856	Ribulose bisphosphate carboxylase/oxygenase activase (AHRD V3.3 *** V9IMY5_NICAT)
Solyc07g055400.2	2.7192	Serine/threonine-protein kinase (AHRD V3.3 *-* A0A0D4BT35_SOLPN)
Solyc12g094440.2	2.71148	High mobility group family (AHRD V3.3 *** E5GCD0_CUCME)
Solyc11g012120.2	2.64728	DUF506 family protein (AHRD V3.3 *** G7JKH5_MEDTR)
Solyc09g015020.1	2.61895	Heat-shock protein, putative (AHRD V3.3 *** B9S3B2_RICCO)
Solyc07g056510.3	2.51169	Glutathione S-transferase (AHRD V1 **** D3Y4H6_9ROSI)
Solyc03g120020.3	2.47394	Boron transporter, putative (AHRD V3.3 *** A0A061G9M0_THECC)
Solyc02g021290.1	2.42022	LOW QUALITY:Photosystem II 32 kDa protein (AHRD V3.3 *-* G4VY79_9MARC)
Solyc04g079230.3	2.41592	Patatin (AHRD V3.3 *-* G7I4H1_MEDTR)
Solyc04g005810.3	2.34936	Thioredoxin family protein (AHRD V3.3 *** B9IJS4_POPTR)
Solyc12g006720.1	2.32595	LOW QUALITY:calcium-dependent lipid-binding family protein (AHRD V3.3 --* AT1G48090.6)
Solyc02g085490.2	2.32492	DUF620 family protein (AHRD V3.3 *** G7ZW25_MEDTR)
Solyc03g096770.1	2.24235	Response to low sulfur protein, putative (AHRD V3.3 *** G7J9Q1_MEDTR)
Solyc05g052950.3	2.24106	Regulator of chromosome condensation (RCC1) family protein (AHRD V3.3 *** AT3G55580.1)
Solyc05g055290.3	2.23112	alpha/beta-Hydrolases superfamily protein (AHRD V3.3 *** AT2G36290.1)
Solyc04g079210.3	2.14109	Patatin (AHRD V3.3 *** A0A0V0I1U4_SOLCH)
Solyc07g044900.1	2.08892	LOW QUALITY:AP2/B3-like transcriptional factor family protein (AHRD V3.3 --* AT5G06250.5)
Solyc03g006410.3	2.06648	DUF506 family protein (AHRD V3.3 *** G7IPT8_MEDTR)
Solyc01g099990.3	2.0508	F-box protein (AHRD V3.3 *** G7KWK0_MEDTR)
Solyc10g007570.3	2.0487	Gibberellin 2-oxidase 2 (AHRD V3.3 *** I0B5A7_PETHY)
Solyc07g006860.3	2.04445	Xyloglucan endotransglucosylase/hydrolase (AHRD V3.3 *** K4CBF7_SOLLC)
Solyc12g098810.2	2.03689	Chitinase family protein (AHRD V3.3 *** AT1G05850.2)
Solyc12g094690.1	2.00608	RING/U-box superfamily protein, putative (AHRD V3.3 *** A0A061FF49_THECC)
Solyc09g075470.2	1.95614	LOW QUALITY:DnaJ-like protein (AHRD V3.3 *** Q8H2B1_SOYBN)
Solyc05g015800.3	1.95406	Alcohol acyl transferase (AHRD V3.3 *** Q6QLX4_SOLLC)
Solyc09g008760.1	1.93084	VQ motif-containing protein (AHRD V3.3 *-* AT4G37710.2)
Solyc10g079233.1	1.9239	Leucine-rich repeat protein kinase family protein (AHRD V3.3 --* AT1G51805.2)
Solyc03g025710.3	1.91896	Acyl-CoA N-acyltransferases-like protein (AHRD V3.3 *** Q9C7G6_ARATH)
Solyc04g014480.3	1.89506	Heat-shock protein, putative (AHRD V3.3 *** B9S3B2_RICCO)
Solyc08g067530.1	1.88339	Non-specific lipid-transfer protein (AHRD V3.3 *** K4CLX9_SOLLC)
Solyc02g086700.3	1.87868	Beta-1,3-glucanase (AHRD V3.3 *** Q9SYX6_TOBAC)
Solyc07g005210.3	1.83038	Temperature-induced lipocalin (AHRD V3.3 *** Q38JE1_SOLLC)
Solyc08g082590.3	1.82571	Glutaredoxin (AHRD V3.3 *** A0A103XR19_CYNCS)
Solyc07g006700.1	1.81302	Pathogenesis-related family protein (AHRD V3.3 *** B9IM28_POPTR)
Solyc03g114530.3	1.81022	Strictosidine synthase-like protein, putative (AHRD V3.3 *** G7JT39_MEDTR)
Solyc09g064170.1	1.78475	LOW QUALITY:RNA-binding (RRM/RBD/RNP motifs) family protein (AHRD V3.3 --* AT1G22910.3)
Solyc10g007050.3	1.77819	Methylthioribulose 1-phosphate dehydratase / enolase-phosphatase E1 (AHRD V3.3 *-* A0A061R779_9CHLO)
Solyc09g059400.3	1.75711	CCCH-type zinc fingerfamily protein with RNA-binding domain-containing protein (AHRD V3.3 --* AT5G12440.8)
Solyc07g006420.1	1.75621	LOW QUALITY:transmembrane protein (AHRD V3.3 *** AT2G18680.1)
Solyc10g054870.2	1.75575	triosephosphate isomerase (AHRD V3.3 *** AT2G21170.3)
Solyc01g009930.2	1.75512	Leucine-rich repeat receptor-like protein kinase family protein (AHRD V3.3 *-* AT4G08850.2)
Solyc08g067510.1	1.75488	Non-specific lipid-transfer protein (AHRD V3.3 *** Q93YX9_DAVIN)
Solyc04g053110.1	1.74996	Glutaredoxin family protein (AHRD V3.3 *** B9I9V9_POPTR)
Solyc10g054820.2	1.74743	X-intrinsic protein 1.2
Solyc05g056430.2	1.71745	Small auxin up-regulated RNA56
Solyc04g050440.3	1.71098	ammonium transporter
Solyc08g080670.1	1.70164	Pathogenesis-related 5-like protein
Solyc04g081270.1	1.68971	Small auxin up-regulated RNA52
Solyc08g062290.3	1.67694	Light-independent protochlorophyllide reductase subunit B (AHRD V3.3 --* CHLB_CHLMO)
Solyc02g081550.3	1.67691	LeftsH6FtsH protease
Solyc08g078090.1	1.67261	Alpha/beta-Hydrolases superfamily protein (AHRD V3.3 *** A0A061GB30_THECC)
Solyc03g093180.1	1.66332	Peroxisomal membrane protein 11-4 (AHRD V3.3 *** A0A151TE35_CAJCA)
Solyc10g079620.2	1.65525	haloacid dehalogenase
Solyc02g063150.3	1.64969	RuBP carboxylase small subunit
Solyc08g062340.3	1.64557	Heat-shock protein, putative (AHRD V3.3 *** B9RQT7_RICCO)
Solyc08g081700.1	1.64306	LOW QUALITY:Late embryogenesis abundant hydroxyproline-rich glycofamily protein, putative (AHRD V3.3 *** A0A061G5L2_THECC)
Solyc04g072160.3	1.63818	HSP20-like chaperones superfamily protein (AHRD V3.3 *** A0A061FJ96_THECC)
Solyc01g087270.3	1.63501	Carotenoid cleavage dioxygenase (AHRD V3.3 *-* A0A166HYX6_DAUCA)
Solyc09g091600.3	1.63377	Tetratricopeptide repeat-like superfamily protein (AHRD V3.3 *** A0A061EKH3_THECC)
Solyc07g054060.3	1.62928	Phospho-N-acetylmuramoyl-pentapeptide-transferase, putative (AHRD V3.3 *-* A0A061EAV9_THECC)
Solyc08g013910.3	1.62829	Plant cadmium resistance 2, putative (AHRD V3.3 *** A0A061E1P7_THECC)
Solyc11g011050.2	1.60694	R2R3MYB transcription factor 43
Solyc08g065190.3	1.5743	zinc transporter (AHRD V3.3 *** AT1G10970.2)
Solyc10g052470.1	1.56393	Myb family transcription factor family protein (AHRD V3.3 *** B9H0R6_POPTR)
Solyc03g117960.3	1.56357	forkhead-associated domain-containing protein / FHA domain-containing protein (AHRD V3.3 *** AT5G07400.1)
Solyc07g064870.3	1.5629	Endoglucanase (AHRD V3.3 *** M1C0J8_SOLTU)
Solyc02g093170.3	1.55662	cyclin delta-3 (AHRD V3.3 *** AT4G34090.1)
Solyc06g060640.1	1.55597	Bifunctional inhibitor/lipid-transfer protein/seed storage 2S albumin superfamily protein (AHRD V3.3 *** A0A061DW53_THECC)
Solyc03g119810.1	1.55437	LOW QUALITY:Transmembrane protein, putative (AHRD V3.3 *** G7JT03_MEDTR)
Solyc12g098880.2	1.55005	TRAM, LAG1 and CLN8 (TLC) lipid-sensing domain containing protein (AHRD V3.3 --* AT1G45010.4)
Solyc03g096780.1	1.53611	Response to low sulfur protein, putative (AHRD V3.3 *** G7J9Q1_MEDTR)
Solyc03g071590.3	1.53417	chloroplast malate dehydrogenase
Solyc04g072700.3	1.53403	Heavy metal transport/detoxification superfamily protein (AHRD V3.3 *** AT4G08570.1)
Solyc03g114930.3	1.52556	photosystem II reaction center PsbP family protein
Solyc07g032470.1	1.5217	LOW QUALITY:F-box family protein (AHRD V3.3 --* AT4G05010.1)
Solyc09g009520.3	1.52059	Alpha/beta-Hydrolases superfamily protein (AHRD V3.3 *** A0A061ETT5_THECC)
Solyc02g086740.1	1.51292	50S ribosomal protein L12, chloroplastic (AHRD V3.3 *** RK12_NICSY)
Solyc02g086820.3	1.50868	chloroplast carbonic anhydrase
Solyc08g067500.1	1.5044	Non-specific lipid-transfer protein (AHRD V3.3 *** K4CLX6_SOLLC)
Solyc07g065420.1	1.50185	MIZU-KUSSEI-like protein (Protein of unknown function, DUF617) (AHRD V3.3 *** AT5G06990.1)
Solyc01g067120.3	1.50119	Cullin 1, putative (AHRD V3.3 *** A0A061EP85_THECC)
Solyc09g064500.3	1.49866	Photosystem II reaction center Psb28 protein (AHRD V3.3 *** K4CU78_SOLLC)
Solyc01g088160.3	1.49234	cytokinin oxidase2
Solyc12g096430.1	1.48933	LOW QUALITY:Ubiquitin carboxyl-terminal hydrolase family protein (AHRD V3.3 *** D7MB42_ARALL)
Solyc08g007040.3	1.48414	Glycine cleavage system h protein (AHRD V3.3 *** A0A0A0LI67_CUCSA)
Solyc07g042440.3	1.47608	Peroxiredoxin (AHRD V3.3 *** A0A0B4SWQ5_9ROSI)
Solyc08g063130.3	1.47474	FAD/NAD(P)-binding oxidoreductase family protein (AHRD V3.3 *** AT5G05320.1)
Solyc04g052980.1	1.47358	SAUR-like auxin-responsive protein family, putative (AHRD V3.3 *** A0A061E5G9_THECC)
Solyc09g007760.3	1.47193	plasma membrane intrinsic protein 2.10
Solyc01g091260.3	1.47155	Myeloid leukemia factor 1 (AHRD V3.3 *** A0A0B0Q1A9_GOSAR)
Solyc01g097460.3	1.47068	Ribose 5-phosphate isomerase-related family protein (AHRD V3.3 *** U5GAQ0_POPTR)
Solyc02g064830.3	1.46452	Indole-3-acetic acid-amido synthetas 3-3
Solyc08g081390.3	1.46029	Phosphoglycerate mutase family protein (AHRD V3.3 *** A0A061G5H4_THECC)
Solyc02g086110.3	1.45754	peptidase M50B-like protein (AHRD V3.3 *** AT1G67060.1),Pfam:PF13398
Solyc01g008250.3	1.45358	Thioredoxin (AHRD V3.3 *-* A0A103XS29_CYNCS)
Solyc09g091970.3	1.45355	NAD(P)-binding Rossmann-fold superfamily protein (AHRD V3.3 *** AT2G21280.2)
Solyc06g084320.1	1.4465	EID1-like F-box protein 2 (AHRD V3.3 *** A0A0B2SV68_GLYSO)
Solyc02g069620.3	1.43778	Ribose 5-phosphate isomerase-related family protein (AHRD V3.3 *** B9I0V6_POPTR)
Solyc10g082030.2	1.43421	2-Cys peroxiredoxin 1
Solyc03g034220.3	1.42716	Tomato RuBP carboxylase small subunit
Solyc11g006300.2	1.42671	3-oxo-5-alpha-steroid 4-dehydrogenase family protein (AHRD V3.3 *** AT5G16010.1)
Solyc02g084420.3	1.42557	B-box zinc finger family protein (AHRD V3.3 *** AT2G21320.1)
Solyc11g066410.2	1.42531	50S ribosomal protein L9 (AHRD V3.3 *** A0A0A9CWP8_ARUDO)
Solyc03g026330.3	1.41985	ATP-dependent Clp protease ATP-binding subunit (AHRD V3.3 *** AT5G62140.1)
Solyc09g065180.3	1.41268	binding protein precursor AF106660
Solyc10g079110.2	1.4098	1-acyl-sn-glycerol-3-phosphate acyltransferase (AHRD V3.3 *** Q2Z1Y8_PRUMU)
Solyc02g085950.3	1.40599	cell wall protein X77373
Solyc04g009420.3	1.40571	PsbP domain protein (AHRD V3.3 *** G7JC63_MEDTR)
Solyc02g068090.3	1.40168	30S ribosomal protein S21 (AHRD V3.3 *** W9SIU2_9ROSA)
Solyc07g063960.3	1.40154	50S ribosomal protein L24, chloroplastic (AHRD V3.3 *** RK24_TOBAC)
Solyc06g060340.3	1.40089	photosystem II subunit S
Solyc06g049050.3	1.39341	expansin 2
Solyc04g053010.1	1.38671	SAUR-like auxin-responsive protein family, putative (AHRD V3.3 *** A0A061E5G9_THECC)
Solyc01g087750.3	1.38392	Protein RETICULATA-RELATED 4, chloroplastic (AHRD V3.3 *** A0A199V226_ANACO)
Solyc01g108087.1	1.3822	Abscisic acid responsive elements-binding factor 2 (AHRD V3.3 *** H6SFS2_BRANA)
Solyc03g117740.3	1.38119	nuclear protein (AHRD V3.3 *** AT1G16080.1)
Solyc10g007320.3	1.37682	Uroporphyrinogen decarboxylase (AHRD V3.3 *** K4CXR1_SOLLC)
Solyc05g056440.2	1.3737	Small auxin up-regulated RNA57
Solyc11g010420.2	1.3696	Dihydrofolate reductase-like protein (AHRD V3.3 *** G7JXR7_MEDTR)
Solyc03g096760.1	1.36775	Response to low sulfur protein, putative (AHRD V3.3 *** G7J9Q1_MEDTR)
Solyc10g086720.2	1.36585	Fructose-1,6-bisphosphatase, putative (AHRD V3.3 *** B9SPG7_RICCO)
Solyc01g079170.3	1.36177	Hexosyltransferase (AHRD V3.3 *** K4AXG3_SOLLC)
Solyc06g082750.3	1.35927	50S ribosomal protein L17 (AHRD V3.3 *** A0A072UXJ8_MEDTR)
Solyc10g084400.2	1.35222	Glutathione S-transferase family protein (AHRD V3.3 *** AT5G02790.1)
Solyc08g067540.1	1.34866	Non-specific lipid-transfer protein (AHRD V3.3 *** K4CLY0_SOLLC)
Solyc09g074880.3	1.34796	Photosystem I assembly protein ycf3 (AHRD V3.3 *** A0A1D1YLR6_9ARAE)
Solyc01g110160.3	1.3403	Ribosomal RNA small subunit methyltransferase H (AHRD V3.3 *** A0A1D1Y2V6_9ARAE)
Solyc01g005520.3	1.33911	Tetratricopeptide repeat containing protein (AHRD V3.3 *** M4Q9V8_TRIMO)
Solyc04g015040.3	1.33795	Peptidyl-prolyl cis-trans isomerase FKBP16-3 (AHRD V3.3 *** W9R3C3_9ROSA)
Solyc06g069150.1	1.33647	LOW QUALITY:Zinc finger BED domain-containing protein DAYSLEEPER (AHRD V3.3 --* DSLE_ARATH)
Solyc02g072540.3	1.33456	Non-specific serine/threonine protein kinase (AHRD V3.3 *** A0A0V0IFU0_SOLCH)
Solyc04g074640.3	1.32321	Ascorbate peroxidase (AHRD V3.3 *** W8E036_JATCU)
Solyc01g103100.3	1.32297	NAD(P)-binding Rossmann-fold superfamily protein (AHRD V3.3 *** AT1G10310.1)
Solyc03g120630.3	1.31974	ribosomal protein S17 (AHRD V3.3 *** AT1G79850.1)
Solyc04g076340.3	1.31893	Ribosomal RNA small subunit methyltransferase A (AHRD V3.3 *** A0A0B0NTG7_GOSAR)
Solyc08g006540.3	1.31785	FKBP-type peptidyl-prolyl cis-trans isomerase
Solyc04g058100.3	1.31613	Metallothionein-like protein type 2 (AHRD V3.3 *** MT2X_SOLLC)
Solyc08g079240.3	1.31409	(Dimethylallyl)adenosine tRNA methylthiotransferase MiaB (AHRD V3.3 *** A0A0B0NEC9_GOSAR)
Solyc11g065830.2	1.31407	2-oxoglutarate/malate translocator, chloroplastic (AHRD V3.3 *** A0A0B0P837_GOSAR)
Solyc09g075710.1	1.30685	Alpha/beta-Hydrolases superfamily protein (AHRD V3.3 *** A0A061EKQ6_THECC)
Solyc12g056620.2	1.30507	Photosystem II 22 kDa, chloroplastic (AHRD V3.3 *** A0A0B0NSB2_GOSAR)
Solyc03g096290.3	1.30316	plasma membrane intrinsic protein 1.7
Solyc09g074610.3	1.30162	Chaperone DnaJ-domain superfamily protein (AHRD V3.3 *** A0A061EBG7_THECC)
Solyc03g034170.3	1.29949	acclimation of photosynthesis to environment (AHRD V3.3 *** AT5G38660.1)
Solyc02g091390.3	1.29832	cold-regulated protein (AHRD V3.3 *** AT3G03341.1)
Solyc06g007350.3	1.29584	Protein phosphatase 2C family protein (AHRD V3.3 *** AT2G30170.1)
Solyc08g005880.3	1.29354	Protein DETOXIFICATION (AHRD V3.3 *** K4CI77_SOLLC)
Solyc12g088400.1	1.29167	Zinc-finger protein (AHRD V3.3 *-* Q40899_PETHY)
Solyc10g006030.3	1.29103	Ribosomal protein S10 (AHRD V3.3 *** A0A103Y4F5_CYNCS)
Solyc12g009770.1	1.2909	LOW QUALITY:Leucine-rich-repeat receptor-like protein (AHRD V3.3 *** A0A097BR55_GOSBA)
Solyc10g009230.1	1.29051	At2g46730/F19D11.1 (AHRD V3.3 --* Q8VYU9_ARATH)
Solyc04g054520.3	1.28949	FK506-binding protein 16-2 (AHRD V3.3 *** AT4G39710.3)
Solyc03g098320.3	1.28827	Myb transcription factor (AHRD V3.3 *** A0A072UBN0_MEDTR)
Solyc06g073260.3	1.28426	chloroplast RNA binding protein (AHRD V3.3 *** AT1G09340.1)
Solyc07g054290.1	1.28382	photosystem II family protein (AHRD V3.3 *** AT1G03600.1)
Solyc11g068820.2	1.28355	50S ribosomal protein L27
Solyc08g082890.3	1.27615	R2R3MYB transcription factor 9
Solyc11g009020.2	1.27193	Haloacid dehalogenase-like hydrolase (HAD) superfamily protein (AHRD V3.3 *** AT4G39970.1)
Solyc11g045460.2	1.27149	Alpha/beta-Hydrolases superfamily protein (AHRD V3.3 *-* A0A061GZL6_THECC)
Solyc01g067290.2	1.27097	Isoflavone reductase-related family protein (AHRD V3.3 *** B9HMP3_POPTR)
Solyc08g061800.3	1.2706	BnaC08g32970D protein (AHRD V3.3 *-* A0A078CHK0_BRANA)
Solyc08g083360.3	1.27032	Photosynthetic NDH subcomplex B 3 (AHRD V3.3 *** A0A0F7GXX2_9ROSI)
Solyc02g083500.3	1.26843	cell wall integrity/stress response component (AHRD V3.3 *** AT5G66090.1)
Solyc01g067630.3	1.2678	NAD(P)-binding Rossmann-fold superfamily protein (AHRD V3.3 *** AT2G39080.1)
Solyc01g006790.2	1.26733	BnaAnng41820D protein (AHRD V3.3 *** A0A078K412_BRANA)
Solyc03g097950.3	1.2604	50S ribosomal protein L29 (AHRD V3.3 *** F4YFA4_CAMSI)
Solyc03g082890.3	1.25743	Thylakoid lumenal 17.4 kDa protein (AHRD V3.3 *** B7FHD5_MEDTR)
Solyc12g015630.2	1.25727	transmembrane protein (AHRD V3.3 *** AT5G55570.1)
Solyc09g008270.3	1.25717	translation initiation factor (AHRD V3.3 *** AT2G36885.1)
Solyc10g044520.2	1.25631	Ferredoxin (AHRD V3.3 *** A0A0K0PWX6_SOLLC)
Solyc06g084615.1	1.25627	beta-carotene isomerase D27 (AHRD V3.3 *** AT4G01995.1)
Solyc12g088430.1	1.25623	LOW QUALITY:transmembrane protein (AHRD V3.3 *** AT1G75810.1)
Solyc02g080640.3	1.25246	adenylyl-sulfate reductase
Solyc07g064100.1	1.25246	LOW QUALITY:Chlororespiratory reduction 41 (AHRD V3.3 *** A0A0F7J577_9ROSI)
Solyc06g008160.3	1.25157	Protein FLUORESCENT IN BLUE LIGHT, chloroplastic (AHRD V3.3 *** FLU_ARATH)
Solyc10g086580.2	1.24696	Ribulose bisphosphate carboxylase/oxygenase activase (AHRD V3.3 *** V9IMY5_NICAT)
Solyc07g006710.1	1.24537	Pathogenesis-related protein 1 (AHRD V3.3 *** PR1_HORVU)
Solyc08g082690.2	1.24525	Ribosomal protein S6 (AHRD V3.3 *** A0A103XFW4_CYNCS)
Solyc06g049020.1	1.24252	Sorghum bicolor protein targeted either to mitochondria or chloroplast proteins T50848 (AHRD V3.3 *** C7IVU8_9POAL)
Solyc04g081870.3	1.23874	Expansin A11
Solyc02g069410.3	1.23873	Haloacid dehalogenase-like hydrolase (HAD) superfamily protein (AHRD V3.3 *** AT5G45170.1)
Solyc08g013840.3	1.2383	Haloacid dehalogenase-like hydrolase (AHRD V3.3 *** G7JYQ1_MEDTR)
Solyc08g006160.3	1.23795	Plastid-lipid associated protein PAP / fibrillin family protein (AHRD V3.3 *** AT5G19940.1)
Solyc01g009080.3	1.23767	Zeaxanthin epoxidase, chloroplastic (AHRD V3.3 *** A0A0B0MK82_GOSAR)
Solyc12g062800.1	1.23733	SCAR family protein (AHRD V3.3 --* AT2G34150.5)
Solyc07g005895.1	1.23567	galactosyltransferase family protein (AHRD V3.3 *-* AT1G30260.1)
Solyc07g064160.3	1.23195	Thiamine thiazole synthase, chloroplastic (AHRD V3.3 *** K4CH99_SOLLC)
Solyc00g050430.3	1.22692	bHLH transcription factor 073
Solyc05g007780.3	1.22638	Photosynthetic NDH subcomplex L 2 (AHRD V3.3 *** A0A0F7GYP0_9ROSI)
Solyc10g083650.1	1.22615	Peroxiredoxin, putative (AHRD V3.3 *** B9SRG0_RICCO)
Solyc12g094640.2	1.22584	Glyceraldehyde-3-phosphate dehydrogenase (AHRD V3.3 *** K4DH36_SOLLC)
Solyc01g095430.3	1.22341	Protein CURVATURE THYLAKOID 1A, chloroplastic (AHRD V3.3 *** CUT1A_ARATH)
Solyc10g008540.3	1.22191	Multidrug resistance 3 (AHRD V3.3 *** A0A0B0MAA3_GOSAR)
Solyc10g075020.2	1.22157	Elongation factor P family protein (AHRD V3.3 *** A0A061EHF6_THECC)
Solyc04g057980.3	1.22	Orange Ripening
Solyc02g086730.2	1.21971	50S ribosomal protein L12, chloroplastic (AHRD V3.3 *** RK12_NICSY)
Solyc02g085100.3	1.21949	Galactose mutarotase-like superfamily protein (AHRD V3.3 *** AT5G66530.3)
Solyc02g068700.3	1.21808	Zinc-binding family protein (AHRD V3.3 *** B9ICQ8_POPTR)
Solyc04g074590.3	1.2168	Seryl-tRNA synthetase family protein (AHRD V3.3 --* B9GUZ6_POPTR)
Solyc10g085030.1	1.21589	SOUL heme-binding family protein (AHRD V3.3 *** AT2G37970.1)
Solyc12g099930.2	1.21558	alanine:glyoxylate aminotransferase (AHRD V3.3 *** AT2G13360.3)
Solyc03g096660.2	1.21501	NAD(P)-binding Rossmann-fold superfamily protein (AHRD V3.3 *** AT5G06060.1),Pfam:PF13561
Solyc12g099650.2	1.21498	Photosystem II 5 kDa protein (AHRD V3.3 *** K7WNW4_SOLTU)
Solyc01g105545.1	1.21219	2-oxoglutarate/malate translocator, chloroplastic (AHRD V3.3 *-* A0A0B0P714_GOSAR)
Solyc02g081000.1	1.20632	Leucyl-tRNA synthetase, putative (AHRD V3.3 *-* B9RXG5_RICCO)
Solyc04g082630.3	1.20608	Glyceraldehyde-3-phosphate dehydrogenase (AHRD V3.3 *** K4BVZ0_SOLLC)
Solyc06g049100.3	1.20503	N(2),N(2)-dimethylguanosine tRNA methyltransferase, putative (AHRD V3.3 *-* B9SAN0_RICCO)
Solyc03g007220.3	1.20123	Membrane receptor-like protein 1 (AHRD V3.3 *-* B3TJG2_CAPAN)
Solyc07g061900.3	1.20055	50S ribosomal protein L4, putative (AHRD V3.3 *** B9SHY1_RICCO)
Solyc04g058170.1	1.20054	Calcium-binding protein (AHRD V3.3 *** A0A1B0WUT3_SOLHA)
Solyc06g071920.3	1.19698	Glyceraldehyde-3-phosphate dehydrogenase (AHRD V3.3 *** C9DRQ8_SOLCH)
Solyc02g080810.3	1.19354	Aminomethyltransferase (AHRD V3.3 *** K4B9V1_SOLLC)
Solyc10g007670.3	1.19258	NifU-like protein 3, chloroplastic (AHRD V3.3 *** A0A1D1XGL9_9ARAE)
Solyc01g081480.3	1.19087	alpha/beta-Hydrolases superfamily protein (AHRD V3.3 *** AT5G17670.1)
Solyc04g071930.3	1.18873	one-helix protein 2 (AHRD V3.3 *** AT1G34000.1)
Solyc09g047900.2	1.18762	alpha/beta-Hydrolases superfamily protein (AHRD V3.3 *** AT4G12830.1)
Solyc02g032860.3	1.18749	5'-adenylylsulfate reductase (AHRD V3.3 *** A0A072V4H5_MEDTR)
Solyc06g083490.3	1.18469	NAD(P)-binding Rossmann-fold superfamily protein (AHRD V3.3 *** AT5G06060.1),Pfam:PF13561
Solyc11g018550.3	1.18451	ascorbate peroxidase 6
Solyc07g006490.3	1.18412	Chlorophyll a-b binding protein, chloroplastic (AHRD V3.3 --* C0PRU3_PICSI)
Solyc04g080630.3	1.18099	50S ribosomal protein L31 (AHRD V3.3 *** K4BVE2_SOLLC)
Solyc04g079790.3	1.18068	30S ribosomal protein S9 (AHRD V3.3 *** A9PB01_POPTR)
Solyc05g056390.2	1.17983	10 kDa chaperonin (AHRD V3.3 *** CH10_BRANA)
Solyc06g082420.3	1.17933	Peroxidase (AHRD V3.3 *-* K4CAA1_SOLLC)
Solyc02g092700.3	1.1788	DUF1230 family protein (DUF1230) (AHRD V3.3 *** AT5G67370.1)
Solyc01g080280.3	1.17861	chloroplast glutamine synthetase
Solyc01g112060.3	1.17693	NAD(P)-binding Rossmann-fold superfamily protein (AHRD V3.3 *** AT4G35250.1)
Solyc02g077550.3	1.17645	transmembrane protein, putative (Protein of unknown function, DUF599) (AHRD V3.3 *** AT3G18215.1)
Solyc08g083350.3	1.17595	Ribosomal protein L11 (AHRD V3.3 *** A0A124SHL6_CYNCS)
Solyc02g014150.3	1.17247	Photosystem II stability/assembly factor HCF136 (AHRD V3.3 *** G7JPH8_MEDTR)
Solyc06g065990.1	1.17164	ATP synthase subunit b (AHRD V3.3 *** A0A0K9PIX0_ZOSMR)
Solyc08g076290.3	1.17135	Inner membrane yohK (AHRD V3.3 *** A0A0B0N2P7_GOSAR)
Solyc09g072885.1	1.17105	Transducin/WD40 repeat-like superfamily protein (AHRD V3.3 --* AT4G21130.1)
Solyc05g005873.1	1.16926	Ribosomal protein S13 (AHRD V3.3 *** A0A118K2Q9_CYNCS)
Solyc11g044530.2	1.16769	Plastid-lipid associated protein PAP / fibrillin family protein (AHRD V3.3 *** AT3G26070.1)
Solyc06g051200.3	1.16746	Ribosomal protein L3 family protein (AHRD V3.3 *** AT2G43030.1)
Solyc08g007770.3	1.1666	Expansin-like protein (AHRD V3.3 *-* Q0WT83_ARATH)
Solyc03g113280.3	1.16259	Integral membrane HPP family protein (AHRD V3.3 *** AT3G47980.1)
Solyc12g089050.2	1.1609	LOW QUALITY:MBOAT (Membrane bound O-acyl transferase) family protein, putative (AHRD V3.3 *** G7K4B1_MEDTR)
Solyc05g026550.3	1.16051	NADH dehydrogenase-like complex L (AHRD V3.3 *** A0A0F7CYX9_9ROSI)
Solyc12g098890.2	1.16035	50S ribosomal protein L18 (AHRD V3.3 *** W9QXJ8_9ROSA)
Solyc10g007120.3	1.15947	transmembrane protein (AHRD V3.3 *** AT3G15110.1)
Solyc01g105920.3	1.15891	(E)-beta-ocimene synthase
Solyc04g016230.3	1.15879	Glycosyltransferase (AHRD V3.3 *** M1DUF2_SOLTU)
Solyc04g082250.3	1.15826	FtsH-like protein precursor
Solyc04g005800.3	1.1579	Homeobox leucine zipper family protein (AHRD V3.3 *** G7K9R5_MEDTR)
Solyc02g070770.3	1.15525	NAD(P)-binding Rossmann-fold superfamily protein (AHRD V3.3 *** AT2G34460.1)
Solyc10g005400.3	1.15474	Myo-inositol oxygenase (AHRD V3.3 *** C6K2L2_SOLLC)
Solyc09g083190.3	1.15344	NAD(P)H dehydrogenase 18 (AHRD V3.3 *** A0A061ELZ4_THECC)
Solyc07g066150.1	1.15341	Photosystem I reaction center subunit V family protein (AHRD V3.3 *** A9PEV3_POPTR)
Solyc01g103750.3	1.15282	ATP phosphoribosyltransferase (AHRD V3.3 *** W9QK95_9ROSA)
Solyc07g008440.3	1.15229	Purine permease-like protein (AHRD V3.3 *** G7J4H5_MEDTR)
Solyc00g007080.3	1.14924	tail-anchored protein insertion receptor WRB-like protein (AHRD V3.3 *** AT4G16444.1)
Solyc10g011770.3	1.14833	Protein CURVATURE THYLAKOID 1A, chloroplastic (AHRD V3.3 *** CUT1A_ARATH)
Solyc08g061778.1	1.14761	Cyclophilin-like peptidyl-prolyl cis-trans isomerase family protein (AHRD V3.3 --* AT3G15520.3)
Solyc09g090410.3	1.14718	50S ribosomal protein L28, chloroplastic (AHRD V3.3 *** RK28_TOBAC)
Solyc01g014320.3	1.14354	S-adenosyl-L-methionine-dependent methyltransferases superfamily protein, putative (AHRD V3.3 *** A0A061E9R4_THECC)
Solyc05g009090.2	1.14201	Receptor-like protein kinase (AHRD V3.3 *** D3G6F0_CAPAN)
Solyc01g091780.3	1.14179	Kinase, putative (AHRD V3.3 *** B9RDK2_RICCO)
Solyc07g066430.3	1.14077	Obg-like ATPase 1 (AHRD V3.3 *** K4CHW8_SOLLC)
Solyc02g092860.3	1.14056	Cytochrome P450, putative (AHRD V3.3 *** B9R747_RICCO)
Solyc08g082250.3	1.13825	endo-beta-1,4-D-glucanase (Cel8)
Solyc12g008380.1	1.13549	LOW QUALITY:Avr9/Cf-9 rapidly elicited protein (AHRD V3.3 *** I3SWH2_MEDTR)
Solyc07g062870.3	1.13534	30S ribosomal protein S20 (AHRD V3.3 *** A0A060IGE4_PANGI)
Solyc05g050500.1	1.13532	LOW QUALITY:ATP synthase delta chain, putative (AHRD V3.3 *** B9SBC4_RICCO)
Solyc11g006060.1	1.13519	Rubisco accumulation factor 1.1, chloroplastic (AHRD V3.3 *** RAF1_ARATH)
Solyc02g077990.3	1.13489	Ribosomal protein S5 family protein (AHRD V3.3 *** AT2G33800.1)
Solyc12g100160.2	1.13468	Ribosomal protein L6 family (AHRD V3.3 *** AT1G05190.1)
Solyc04g082220.2	1.13275	Amino acid transporter, putative (AHRD V3.3 *** B9R8J4_RICCO)
Solyc08g076885.1	1.13237	Unknown protein (AHRD V3.3 )
Solyc09g009420.1	1.13182	LOW QUALITY:AMP-dependent synthetase and ligase family protein (AHRD V3.3 --* AT2G47240.4)
Solyc07g005870.3	1.13167	FAD/NAD(P)-binding oxidoreductase family protein (AHRD V3.3 *** AT4G30720.1)
Solyc04g076440.1	1.13107	LOW QUALITY:Tetratricopeptide repeat-like superfamily protein (AHRD V3.3 *-* A0A061FLU3_THECC)
Solyc08g077400.2	1.13002	LOW QUALITY:Invertase/pectin methylesterase inhibitor family protein (AHRD V3.3 *** B9MVC0_POPTR)
Solyc04g082010.1	1.12975	pre-plastocyanin
Solyc02g062610.3	1.127	alpha/beta-Hydrolases superfamily protein (AHRD V3.3 *** AT4G36530.2)
Solyc03g112060.3	1.12612	Quinolinate synthase A (AHRD V3.3 *** W9RJG8_9ROSA)
Solyc06g053600.3	1.12203	Oxidoreductase, aldo/keto reductase family protein, expressed (AHRD V3.3 *-* Q10GW3_ORYSJ)
Solyc03g118130.3	1.12126	Rubredoxin (AHRD V3.3 *** A0A0K9Q129_ZOSMR)
Solyc01g102950.3	1.12108	Lycopene beta/epsilon cyclase (AHRD V3.3 *** A0A072TS21_MEDTR)
Solyc01g106375.1	1.12054	transcriptional factor B3 family protein (AHRD V3.3 --* AT1G26680.6)
Solyc06g084045.1	1.11914	photosystem II reaction center W (AHRD V3.3 *** AT2G30570.1)
Solyc06g071960.3	1.11863	Nucleoside diphosphate kinase (AHRD V3.3 *** K4C8R8_SOLLC)
Solyc01g097270.3	1.11799	pathogen-induced protein
Solyc06g065490.3	1.1178	Photosystem II reaction center PsbP family protein (AHRD V3.3 *** A0A0F7CYM1_9ROSI)
Solyc05g052600.3	1.11759	Sedoheptulose-1,7-bisphosphatase (AHRD V3.3 *** G7JAP0_MEDTR)
Solyc04g009030.3	1.11659	Glyceraldehyde-3-phosphate dehydrogenase (AHRD V3.3 *** K4BP59_SOLLC)
Solyc01g110130.3	1.11553	DNA helicase (AHRD V3.3 *** K4B3M6_SOLLC)
Solyc08g076880.3	1.11509	Nodulin26-like intrinsic protein 31 (AHRD V3.3 --* K4C978_SOLLC)
Solyc01g008920.3	1.11417	NAD(P)-binding Rossmann-fold superfamily protein isoform 2 (AHRD V3.3 *** A0A061GTI3_THECC)
Solyc04g016430.3	1.11288	Cytokinin oxidase/dehydrogenase-like (AHRD V3.3 *** I0IUQ8_SOLLC)
Solyc03g007030.3	1.11205	CDGSH iron-sulfur domain-containing protein
Solyc10g075160.1	1.1118	Ferredoxin (AHRD V3.3 *** A0A0K0PY61_NICBE)
Solyc07g062750.3	1.11174	Polynucleotidyl transferase ribonuclease H-like superfamily protein (AHRD V3.3 *-* A0A0G4APF7_9ROSI)
Solyc09g097910.3	1.1116	30S ribosomal protein S1 (AHRD V3.3 *** W9RML0_9ROSA)
Solyc12g009600.2	1.10997	Thylakoid lumenal 16.5 kDa protein (AHRD V3.3 *** A0A061GNW6_THECC)
Solyc12g009440.2	1.10768	Chaperone DnaJ (AHRD V3.3 *** A0A0B0P8V3_GOSAR)
Solyc01g087690.2	1.1071	Sigma factor (AHRD V3.3 *** A0A0G2STQ4_9ROSI)
Solyc07g052950.3	1.10692	Zinc finger A20 and AN1 domain-containing stress-associated protein 10 (AHRD V3.3 --* SAP10_ORYSJ)
Solyc10g081810.2	1.10686	MD-2-related lipid recognition domain-containing protein / ML domain-containing protein (AHRD V3.3 *-* AT3G11780.1)
Solyc08g076220.3	1.10658	Phosphoribulokinase (AHRD V3.3 *** K4CMY9_SOLLC)
Solyc05g025890.2	1.10564	Acyl-CoA N-acyltransferases (NAT) superfamily protein (AHRD V3.3 *** AT2G06025.6)
Solyc00g006810.3	1.10561	FKBP-like peptidyl-prolyl cis-trans isomerase family protein (AHRD V3.3 *** AT5G13410.1)
Solyc08g082570.3	1.10473	respiratory burst oxidase homolog A (AHRD V3.3 --* AT5G07390.2)
Solyc10g077040.2	1.10213	putative magnesium-protoporphyrin monomethyl ester cyclase
Solyc09g008650.3	1.1011	FKBP-like peptidyl-prolyl cis-trans isomerase family protein (AHRD V3.3 *** AT3G10060.1)
Solyc04g007990.1	1.09975	LOW QUALITY:ATP synthase subunit beta, chloroplastic (AHRD V3.3 --* ATPB_CALFL)
Solyc06g061200.1	1.09937	glycine-rich protein 1
Solyc02g093250.3	1.0991	Caffeoyl-CoA O-methyltransferase (AHRD V3.3 *** CAMT_SOLTU)
Solyc02g069450.3	1.09723	Photosystem I reaction center subunit III (AHRD V3.3 *** I3SN70_MEDTR)
Solyc05g053070.3	1.09645	Dehydrin family protein, expressed (AHRD V3.3 *-* Q40711_ORYSJ)
Solyc01g087520.3	1.09631	Ferredoxin-thioredoxin reductase, variable chain (AHRD V3.3 *** I3SXR8_MEDTR)
Solyc06g068480.3	1.09567	Low PSII Accumulation 3 isoform 3 (AHRD V3.3 *** A0A061G863_THECC)
Solyc11g008620.2	1.09529	Phosphoglycolate phosphatase (AHRD V3.3 *** A0A0V0I1W8_SOLCH)
Solyc09g018890.3	1.09466	DUF2996 family protein (AHRD V3.3 *** A0A072TND8_MEDTR)
Solyc06g073290.1	1.09352	Tetrapyrrole-binding family protein (AHRD V3.3 *** B9HH58_POPTR)
Solyc01g107660.3	1.09252	Stress enhanced protein 1, chloroplastic (AHRD V3.3 *** STEP1_ARATH)
Solyc01g099020.3	1.09251	GDSL lipase-like caffeoyltransferase
Solyc09g025310.3	1.09241	NAC domain protein, (AHRD V3.3 *** A0A061DNM9_THECC)
Solyc11g021365.1	1.09167	Heat shock protein DnaJ, cysteine-rich domain-containing protein (AHRD V3.3 *-* A0A118JYI6_CYNCS)
Solyc07g006000.3	1.09025	50S ribosomal protein L35 (AHRD V3.3 *** K4CB71_SOLLC)
Solyc02g066800.2	1.08886	furry (AHRD V3.3 *** AT5G08060.1)
Solyc08g006930.3	1.08774	Photosystem I reaction center subunit psaK (AHRD V3.3 *** W9SCM1_9ROSA)
Solyc05g056050.3	1.087	Chlorophyll a-b binding protein, chloroplastic (AHRD V3.3 *** K4C2T0_SOLLC)
Solyc04g081320.3	1.08662	Protein disulfide-isomerase LQY1, chloroplastic (AHRD V3.3 *-* LQY1_ARATH)
Solyc02g090890.3	1.0856	zeaxanthin epoxidase
Solyc07g007110.3	1.08509	Peptidyl-prolyl cis-trans isomerase (AHRD V3.3 *** K4CBI2_SOLLC)
Solyc06g008580.3	1.08351	auxin-regulated IAA22
Solyc04g011900.3	1.08093	translation initiation factor 3 subunit I (AHRD V3.3 *-* AT1G54680.3)
Solyc09g072990.3	1.07929	mRNA, clone: RTFL01-07-P23 (AHRD V3.3 *** E4MWC7_EUTHA)
Solyc08g078010.3	1.07838	Ribosomal protein L19 family protein (AHRD V3.3 *** AT4G17560.1)
Solyc07g039380.3	1.07701	cotton fiber protein (AHRD V3.3 *-* AT5G56980.1)
Solyc05g050770.3	1.07668	Serine carboxypeptidase, putative (AHRD V3.3 *** B9R6Y4_RICCO)
Solyc07g052610.3	1.07524	cyclinU1_1
Solyc02g067480.3	1.07409	FAD/NAD(P)-binding oxidoreductase family protein (AHRD V3.3 *** AT5G39940.1),Pfam:PF03486
Solyc06g060560.3	1.07261	BnaA07g13420D protein (AHRD V3.3 *** A0A078ETL1_BRANA)
Solyc12g005630.2	1.07243	Cytochrome b6-f complex iron-sulfur subunit (AHRD V3.3 *** K4DBA1_SOLLC)
Solyc02g083810.3	1.07032	Ferredoxin--NADP reductase (AHRD V3.3 *** A0A0V0I3W8_SOLCH)
Solyc03g019790.3	1.06943	alpha-galactosidase
Solyc01g099030.3	1.06935	GDSL esterase/lipase (AHRD V3.3 *** A0A0B2PL43_GLYSO)
Solyc06g048410.3	1.06493	iron superoxide dismutase
Solyc12g044280.2	1.06462	Photosystem I reaction center subunit VI (AHRD V3.3 *** B7FN63_MEDTR)
Solyc10g079755.1	1.06204	Calcium-binding EF-hand (AHRD V3.3 *** A0A103XQG1_CYNCS)
Solyc05g015390.3	1.06098	Rubber elongation factor protein (AHRD V3.3 *** A0A072TUR8_MEDTR)
Solyc01g006940.3	1.0587	RNA-binding (RRM/RBD/RNP motifs) family protein (AHRD V3.3 *** AT2G37220.1)
Solyc06g060880.3	1.05831	FAD/NAD(P)-binding oxidoreductase family protein (AHRD V3.3 *** AT2G35660.1)
Solyc01g110270.3	1.0577	CRS1/YhbY domain protein (AHRD V3.3 *-* G7JIN8_MEDTR)
Solyc02g089660.2	1.05366	Titin (AHRD V3.3 *** A0A0B0NSM2_GOSAR)
Solyc01g096340.3	1.05209	Small auxin up-regulated RNA2
Solyc07g066610.3	1.05112	phosphoglycerate kinase
Solyc08g061630.3	1.05013	YGGT family protein (AHRD V3.3 *** B9HD03_POPTR)
Solyc08g077050.3	1.04996	Ferredoxin family protein (AHRD V3.3 *** B9N2P1_POPTR)
Solyc08g008630.3	1.04989	beta-carotene isomerase D27 (AHRD V3.3 *** AT1G64680.2)
Solyc03g120850.3	1.04944	Chaperonin-60 beta subunit (AHRD V3.3 *** P93570_SOLTU)
Solyc08g080050.3	1.04897	PGRL1A transmembrane protein (AHRD V3.3 *** A0A0F7GZP2_9ROSI)
Solyc10g080080.2	1.04876	Thioredoxin reductase (AHRD V3.3 *** K4D2P9_SOLLC)
Solyc10g008020.3	1.04745	CMV 1a interacting protein 1 (AHRD V3.3 *** Q5DT22_TOBAC)
Solyc07g005020.3	1.04553	DNA helicase (AHRD V3.3 *** K4CAX4_SOLLC)
Solyc01g087040.2	1.04529	PsbP-like (AHRD V3.3 *** A0A0U9HL69_KLEFL)
Solyc01g099910.3	1.04504	Epoxide hydrolase (AHRD V3.3 *** B3VMR4_NICBE)
Solyc09g082500.3	1.04467	Tesmin/TSO1-like CXC domain protein (AHRD V3.3 *** G7K3P9_MEDTR)
Solyc12g014395.1	1.04443	Ribosomal protein L13 family protein (AHRD V3.3 *** AT1G78630.1)
Solyc05g026360.3	1.04433	Pollen-specific SF21-like protein (AHRD V3.3 *** G7LJK8_MEDTR)
Solyc07g061790.3	1.04404	SOUL heme-binding family protein (AHRD V3.3 *** AT1G17100.1)
Solyc06g050760.1	1.04345	Wound-induced protein 1 (AHRD V3.3 *** WUN1_SOLTU)
Solyc09g007850.3	1.04309	RNA binding protein (AHRD V3.3 *** Q39209_ARATH)
Solyc03g019660.3	1.03956	Thylakoid lumenal 17.9 kDa protein (AHRD V3.3 *** G7J3V7_MEDTR)
Solyc09g084490.3	1.03817	Type I serine protease inhibitor (AHRD V3.3 *** E0WCF2_SOLTU)
Solyc10g009570.3	1.03759	thylakoid rhodanese-like protein (AHRD V3.3 *** AT4G01050.1)
Solyc01g106470.3	1.03645	Tunicamycin induced 1 (AHRD V3.3 *** A0A097PPU7_SOLLC)
Solyc11g044450.2	1.03429	DnaJ-like protein (AHRD V3.3 *** E9P1K1_MUSAC)
Solyc06g053140.3	1.03244	Rhodanese-like domain-containing protein (AHRD V3.3 *** T1E126_SILLA)
Solyc08g014340.3	1.0318	Cysteine synthase (AHRD V3.3 *** K4CJ67_SOLLC)
Solyc09g011810.3	1.02841	Fructose-1,6-bisphosphatase (AHRD V3.3 *** Q9XF82_SOLTU)
Solyc02g068270.3	1.02634	Dimethylaniline monooxygenase [N-oxide-forming] 1 (AHRD V3.3 *** A0A1D1Y4W4_9ARAE)
Solyc09g010930.3	1.02533	NAD(P)-binding rossmann-fold protein (AHRD V3.3 *** I3TAJ6_MEDTR)
Solyc03g118310.3	1.02475	bHLH transcription factor 083
Solyc03g111840.3	1.02384	RNA-binding protein (AHRD V3.3 *** A0A0K9NVY1_ZOSMR)
Solyc06g007440.3	1.02383	Non-specific serine/threonine protein kinase (AHRD V3.3 *** K4C3C6_SOLLC)
Solyc01g087190.3	1.02369	Chaperonin-like RbcX protein (AHRD V3.3 *** G7J266_MEDTR)
Solyc02g087150.3	1.02319	EG2771 (AHRD V3.3 *-* U3GN03_MANES)
Solyc09g065270.3	1.0216	Ribosome recycling factor family protein (AHRD V3.3 *** B9GSN2_POPTR)
Solyc01g098640.3	1.02151	Thylakoid lumen 18.3 kDa protein (AHRD V3.3 *** A0A061F263_THECC)
Solyc08g068780.2	1.0201	N-hydroxycinnamoyl-CoA:tyramine N-hydroxycinnamoyl transferase THT7-8
Solyc08g081770.3	1.01948	GDT1-like protein (AHRD V3.3 *** G7KAQ7_MEDTR)
Solyc03g113990.3	1.01928	Thiol-disulfide oxidoreductase DCC (AHRD V3.3 *** A0A072UZ36_MEDTR)
Solyc06g083040.3	1.01845	wound-inducible carboxypeptidase

## Sheet: Foglio4
Supplementary Table 4. D) Genes exclusively down-regulated in T22 samples. Gene identifiers, Log2 Fold Changes and Descriptions are reported.
Gene ID	Log2 FC	Description
Solyc01g095080.3	-1.65343	1-aminocyclopropane-1-carboxylic acid synthase-2
Solyc10g078770.2	-2.945	Seed maturation protein (AHRD V3.3 *** Q9LKC5_GLYTO)
Solyc10g080817.1	-1.21157	Cytochrome P450 (AHRD V3.3 *** A2PZD4_IPONI)
Solyc07g055490.3	-1.35248	Cytochrome P450 (AHRD V3.3 *** A0A124SAX2_CYNCS)
Solyc02g083520.2	-1.50284	LOW QUALITY:BZIP transcription factor (AHRD V3.3 *** G7LB63_MEDTR)
Solyc09g005610.3	-1.46437	transcription factor-like protein (AHRD V3.3 *** AT1G58330.1)
Solyc02g070890.3	-1.58363	Ontology_term=GO:0004675
Solyc06g075520.3	-1.94749	Dehydroascorbate reductase (AHRD V3.3 *-* Q1G0W3_SOLLC),Pfam:PF13410
Solyc12g008650.2	-2.02345	Myo-inositol oxygenase (AHRD V3.3 *** C6K2L2_SOLLC)
Solyc03g097820.2	-1.0416	bHLH transcription factor 022
Solyc04g081960.1	-1.41424	LOW QUALITY:Syringolide-induced protein 14-1-1 (AHRD V3.3 *** G7I8D2_MEDTR)
Solyc03g005330.1	-1.1338	Non-specific serine/threonine protein kinase (AHRD V3.3 *** K4BDV7_SOLLC)
Solyc09g098380.2	-1.94922	Transmembrane amino acid transporter family protein (AHRD V3.3 *-* G7JBE3_MEDTR)
Solyc02g082290.3	-1.60653	MORC family CW-type zinc finger protein 3 (AHRD V3.3 *** A0A1D1ZIG9_9ARAE)
Solyc01g107080.3	-1.79138	HXXXD-type acyl-transferase family protein, putative (AHRD V3.3 *** A0A061DGL0_THECC)
Solyc03g116480.1	-1.17611	LOW QUALITY:F-box only protein 6 (AHRD V3.3 *** A0A0B2SU90_GLYSO)
Solyc12g100270.2	-1.44691	Fatty acid hydroxylase superfamily (AHRD V3.3 *** AT1G02205.2)
Solyc12g098610.2	-1.60295	Xyloglucan endotransglucosylase/hydrolase (AHRD V3.3 *** K4DHN4_SOLLC)
Solyc02g088650.1	-1.59962	Pentatricopeptide repeat-containing protein (AHRD V3.3 *** A0A0B2RWF1_GLYSO)
Solyc02g092970.3	-1.36984	ADP-ribosylation factor (AHRD V3.3 *** ARF_VIGUN)
Solyc05g021540.2	-1.36869	Alcohol dehydrogenase (AHRD V3.3 *-* Q4LAW8_CAPCH)
Solyc11g068360.1	-1.02601	LOW QUALITY:Disease resistance protein (AHRD V3.3 *** A0A068EUC5_SOLHA)
Solyc12g008600.2	-1.02803	DUF1005 family protein (DUF1005) (AHRD V3.3 *** AT4G29310.1)
Solyc11g006490.2	-1.04453	Basic-leucine zipper (bZIP) transcription factor family protein (AHRD V3.3 *** AT2G42380.2)
Solyc02g014187.1	-1.06348	Sacsin (AHRD V3.3 *-* A0A0B0NEN2_GOSAR)
Solyc01g079200.3	-1.52826	gibberellin 2-oxidase 3
Solyc03g115850.3	-1.55021	NAC domain-containing protein
Solyc02g077970.3	-3.48599	Late embryogenesis abundant, putative (AHRD V3.3 *** B9RBC1_RICCO)
Solyc10g084600.2	-1.3738	Plant protein 1589 of unknown function (AHRD V3.3 *** AT3G55240.1)
Solyc06g066290.3	-1.20493	cystic fibrosis transmembrane conductance regulator (AHRD V3.3 *** AT1G31940.1)
Solyc09g091910.2	-1.89052	Purple acid phosphatase (AHRD V3.3 *** K4CWL7_SOLLC)
Solyc02g079280.3	-1.37868	MYB transcription factor (AHRD V3.3 *** A0A0U3IU11_MESCR)
Solyc02g062470.1	-1.5311	2-oxoglutarate-dependent dioxygenase-related family protein (AHRD V3.3 *-* B9GL08_POPTR)
Solyc12g005480.2	-1.26006	targeting protein for XKLP2 (AHRD V3.3 *** AT1G03780.2)
Solyc03g116470.2	-1.65448	transmembrane protein (AHRD V3.3 *** AT1G80200.3)
Solyc08g079910.2	-1.25144	P69e protein
Solyc07g065300.2	-2.50201	Calcium-transporting ATPase (AHRD V3.3 *** A0A0S3T917_PHAAN)
Solyc10g081200.1	-1.03956	LOW QUALITY:Transmembrane protein, putative (AHRD V3.3 *** G7L2Q0_MEDTR)
Solyc03g118190.3	-1.32768	Ethylene-responsive transcription factor (AHRD V3.3 *-* W9S0J2_9ROSA)
Solyc06g071610.2	-1.61199	NAD(P)-binding Rossmann-fold superfamily protein (AHRD V3.3 *** AT5G50130.1)
Solyc06g050440.3	-1.10234	Peroxidase (AHRD V3.3 *** K4C5I8_SOLLC)
Solyc02g071060.3	-1.16135	Purine permease (AHRD V3.3 *** A0A072UW47_MEDTR)
Solyc01g007050.2	-1.35521	U-box domain-containing family protein (AHRD V3.3 *** B9IIL0_POPTR)
Solyc06g059740.3	-1.13214	Alcohol dehydrogenase (AHRD V3.3 *** ADH_MALDO)
Solyc05g024410.3	-1.78957	Na+/H+ exchanger 8 (AHRD V3.3 --* AT1G14660.2)
Solyc02g079700.1	-1.44456	Serine/threonine-protein kinase (AHRD V3.3 *-* M1B352_SOLTU)
Solyc03g083470.3	-1.12312	Receptor-like kinase (AHRD V3.3 *** A0A072VF58_MEDTR)
Solyc10g086380.1	-1.14461	GAI-like protein 1 (AHRD V3.3 *** A1YWN9_9ROSI)
Solyc01g108240.3	-2.03451	Ethylene Response Factor D.3
Solyc07g052980.3	-1.06042	xyloglucan endotransglycosylase/hydrolase 16
Solyc08g074910.3	-8.55248	F-box/FBD/LRR-repeat protein (AHRD V3.3 --* A0A0H4TD52_MOMCH)
Solyc02g036430.2	-1.28124	NAC domain protein, (AHRD V3.3 *** A0A061EDT4_THECC)
Solyc05g021550.2	-1.60497	Sister-chromatide cohesion protein 3 (AHRD V3.3 *-* D7M8Q0_ARALL)
Solyc02g092517.1	-2.75895	DNA mismatch repair protein mutL (AHRD V3.3 *-* A0A151THR9_CAJCA)
Solyc06g008790.3	-1.1001	Mi-1.1
Solyc05g015060.3	-1.55046	P-loop containing nucleoside triphosphate hydrolases superfamily protein (AHRD V3.3 *** AT3G50940.1)
Solyc01g087790.2	-1.03546	LOW QUALITY:subtilisin-like serine protease family protein
Solyc03g006930.2	-1.26952	Protein phosphatase 2c, putative (AHRD V3.3 *** B9R9K8_RICCO)
Solyc01g098520.3	-1.17491	DNA mismatch repair protein mutL (AHRD V3.3 *-* A0A151THR9_CAJCA)
Solyc08g005130.1	-1.06665	Inositol-tetrakisphosphate 1-kinase (AHRD V3.3 *** K4CI05_SOLLC)
Solyc10g084990.2	-1.29138	Phosphatidylinositol:ceramide inositolphosphotransferase (AHRD V3.3 *** IPCS_ORYSI)
Solyc03g032220.3	-1.28611	Caffeoyl-CoA O-methyltransferase (AHRD V3.3 *** A2PZD5_IPONI)
Solyc05g005720.3	-1.95628	Potassium transporter family protein (AHRD V3.3 *** AT1G60160.1)
Solyc10g051140.2	-1.22772	Enhanced downy mildew 2, putative isoform 1 (AHRD V3.3 *** A0A061DLT4_THECC)
Solyc09g097960.3	-1.88114	NAD(P)-linked oxidoreductase superfamily protein (AHRD V3.3 *** AT1G60710.1)
Solyc06g053550.3	-1.12292	Peroxisomal membrane protein PMP22 (AHRD V3.3 *** A0A199UZZ3_ANACO)
Solyc05g021535.1	-1.2724	calmodulin-binding transcription activator (AHRD V3.3 --* AT3G16940.3)
Solyc08g066880.3	-4.61132	Bark storage protein A (AHRD V3.3 *** A0A151TDP1_CAJCA)
Solyc05g009180.1	-1.07452	LOW QUALITY:Zinc finger family protein (AHRD V3.3 *** B9HWF8_POPTR)
Solyc08g083240.3	-1.24	SUN-like protein 24
Solyc03g071850.1	-2.47737	Glycosyltransferase (AHRD V3.3 *** K4BHL4_SOLLC)
Solyc05g052050.1	-1.38647	DNA-binding protein Pti4
Solyc01g109920.2	-2.38207	LOW QUALITY:Dehydrin protein (AHRD V3.3 *** V9M5C3_MANES)
Solyc01g090210.3	-1.07915	U-box domain-containing protein 33 (AHRD V3.3 *** W9RCI3_9ROSA)
Solyc01g088810.3	-1.20778	Ankyrin repeat-containing protein (AHRD V3.3 *** A0A118K0H6_CYNCS)
Solyc04g014330.1	-2.32899	LOW QUALITY:Leguminosin group485 secreted peptide (AHRD V3.3 *** G7KAF8_MEDTR)
Solyc06g008030.3	-1.33318	bHLH transcription factor 041
Solyc02g090290.3	-2.09713	Cytochrome P450 (AHRD V3.3 *** Q8H0I6_PETHY)
Solyc04g024885.1	-3.44938	LOW QUALITY:Photosystem I P700 chlorophyll a apoprotein A2 (AHRD V3.3 *-* PSAB_SOLTU)
Solyc04g055050.1	-1.32368	VQ motif-containing protein (AHRD V3.3 *-* AT4G39720.4)
Solyc12g010670.1	-1.81012	RING/U-box superfamily protein (AHRD V3.3 *-* AT1G74990.1)
Solyc03g123380.1	-1.3967	LOW QUALITY:Serine rich protein (AHRD V3.3 *** Q4VYD0_MEDTR)
Solyc02g062460.3	-1.07296	2-oxoglutarate-dependent dioxygenase-related family protein (AHRD V3.3 *-* B9GL08_POPTR)
Solyc01g099160.3	-2.07155	Lipoxygenase (AHRD V1 **** Q9FT17_SOLLC)%3B contains Interpro domain(s) IPR001246 Lipoxygenase%2C plant
Solyc03g025350.3	-1.19608	Divalent ion symporter (AHRD V3.3 *** AT1G02260.2)
Solyc03g115710.1	-1.95825	Kinase, putative (AHRD V3.3 *** B9RLV0_RICCO)
Solyc02g065550.3	-1.14607	ACI19
Solyc10g054900.2	-2.11566	Proline-rich protein (AHRD V3.3 *** Q9M6T7_NICGL)
Solyc07g051950.3	-1.1469	S-type anion channel SLAH1 (AHRD V3.3 *** W9QIC7_9ROSA)
Solyc04g009790.3	-1.41126	Protein DETOXIFICATION (AHRD V3.3 *-* K4BPD4_SOLLC)
Solyc10g083690.3	-1.27836	Cytochrome P450 (AHRD V3.3 *** Q8H0I7_PETHY)
Solyc12g010940.1	-1.98712	LOW QUALITY:DUF1685 family protein (AHRD V3.3 *** A0A072V475_MEDTR)
Solyc03g005210.3	-2.49086	Alpha-amylase inhibitor, lipid transfer and seed storage protein (AHRD V3.3 *** A0A075BNW0_SOLTU)
Solyc09g098160.3	-1.02627	pirin
Solyc05g024010.3	-1.06822	Zinc finger protein CONSTANS-LIKE 14 (AHRD V3.3 *** B9GMQ8_POPTR)
Solyc07g049700.1	-1.50569	Disease resistance protein (AHRD V3.3 *** A0A103XDQ0_CYNCS)
Solyc07g053700.3	-1.09493	Reticulon-like protein (AHRD V3.3 *** K4CFR5_SOLLC)
Solyc02g021220.1	-2.31641	Subtilisin-like protease (AHRD V3.3 *** W9R4Z9_9ROSA)
Solyc02g091670.1	-1.07032	Octicosapeptide/Phox/Bem1p domain-containing protein (AHRD V3.3 *-* T2DP86_PHAVU)
Solyc07g007240.3	-1.12282	Metallocarboxypeptidase inhibitor (AHRD V3.3 *** A0A0A0VBW2_SOLTU)
Solyc02g090920.2	-1.22028	LOW QUALITY:Lipase (AHRD V3.3 *** A0A0B2PU23_GLYSO)
Solyc05g054860.1	-1.13298	Kinase, putative (AHRD V3.3 *** B9SGH1_RICCO)
Solyc06g084170.3	-1.67585	low-molecular-weight cysteine-rich 56 (AHRD V3.3 -** AT3G20993.1)
Solyc02g067800.3	-1.59149	LOB domain-containing protein, putative (AHRD V3.3 *** B9S640_RICCO)
Solyc04g082440.3	-2.75682	U-box domain-containing 15-like protein (AHRD V3.3 *** A0A0B0PZ68_GOSAR)
Solyc05g006040.3	-1.74986	Serine/Threonine-kinase (AHRD V3.3 *-* AT1G10522.2)
Solyc02g086467.1	-2.86848	Histone H4 (AHRD V3.3 --* A0A0D3DSU9_BRAOL)
Solyc01g090890.3	-2.59286	SPX domain-containing protein (AHRD V3.3 *** D7LBV7_ARALL)
Solyc03g081240.3	-1.75584	Two-component response regulator-like protein (AHRD V3.3 *** W9RA17_9ROSA)
Solyc11g063510.1	-1.53689	LOW QUALITY:Ypt/Rab-GAP domain of gyp1p superfamily protein (AHRD V3.3 --* AT4G28550.1)
Solyc01g066160.1	-1.94929	LOW QUALITY:WD40 domain-containing protein (AHRD V3.3 --* AT2G47410.6)
Solyc06g008265.1	-1.23353	Leucine-rich repeat receptor-like protein kinase family protein, putative (AHRD V3.3 *** A0A061GI31_THECC)
Solyc06g072650.1	-2.0597	LOW QUALITY:Small auxin up-regulated RNA61
Solyc12g057160.1	-1.03731	Arabinogalactan protein (AHRD V3.3 *** A0A140JWN5_TOBAC)
Solyc01g106750.2	-1.13822	Transmembrane protein, putative (AHRD V3.3 *** G7JJ78_MEDTR)
Solyc05g014590.3	-1.16373	basic helix-loop-helix (bHLH) DNA-binding superfamily protein (AHRD V3.3 *** AT5G57150.1)
Solyc03g119990.3	-1.04359	Alpha/beta hydrolase-like (AHRD V3.3 *** A0A0K9P0U5_ZOSMR)
Solyc12g036470.2	-1.26014	bHLH transcription factor 071
Solyc10g079600.2	-1.0775	Two-component response regulator (AHRD V3.3 *** W9RA85_9ROSA)
Solyc05g053150.2	-3.6463	R2R3MYB transcription factor 71
Solyc03g112300.3	-1.16691	Octicosapeptide/Phox/Bem1p domain-containing protein kinase (AHRD V3.3 *-* A0A0K9NT10_ZOSMR)
Solyc01g103590.3	-1.10013	Lactoylglutathione lyase / glyoxalase I family protein (AHRD V3.3 *** A0A061DWL3_THECC)
Solyc12g013600.2	-1.59825	TPR and ankyrin repeat-containing protein 1 (AHRD V3.3 *** A0A0B2R102_GLYSO)
Solyc01g105650.3	-1.45281	2-oxoglutarate and Fe(II)-dependent oxygenase superfamily protein, putative (AHRD V3.3 *** A0A061E128_THECC)
Solyc12g008900.2	-1.97152	cytokinin oxidase6
Solyc06g073760.3	-1.2184	Beta-glucosidase (AHRD V3.3 *** A0A0B4PJM3_SOYBN)
Solyc01g111350.3	-1.59957	Nodulin-like / Major Facilitator Superfamily protein (AHRD V3.3 *** A0A0K9P7P6_ZOSMR)
Solyc09g007860.3	-1.49413	Calcium-dependent lipid-binding (CaLB domain) family protein (AHRD V3.3 *** AT5G04220.2)
Solyc02g084950.3	-1.20602	Carboxyl methyltransferase (AHRD V3.3 *** A0A1B4Z3V4_9ROSA)
Solyc01g108910.3	-1.80442	Maternal effect embryo arrest protein, putative (AHRD V3.3 *** G7JNK2_MEDTR)
Solyc09g075550.3	-1.10385	Cellulose synthase (AHRD V3.3 *** A0A103XPU9_CYNCS)
Solyc01g080870.3	-1.49994	Peptide transporter, putative (AHRD V3.3 *** B9SKJ1_RICCO)
Solyc04g082420.3	-1.21768	BTB/POZ domain-containing protein (AHRD V3.3 *** AT2G30600.6)
Solyc10g008400.1	-1.27455	RING/U-box superfamily protein (AHRD V3.3 *-* AT1G74990.1)
Solyc09g091000.3	-1.72931	Major allergen d 1 (AHRD V3.3 *** Q8L6K9_MALDO)
Solyc03g112590.3	-3.00653	cell division cycle 48 (AHRD V3.3 *** AT3G09840.1)
Solyc04g080820.2	-1.169	cytokinin oxidase4
Solyc11g066880.2	-4.14912	Phytosulfokine 3, putative (AHRD V3.3 *** A0A061ESV9_THECC)
Solyc10g006720.3	-2.30571	Serine/threonine-protein kinase (AHRD V3.3 *** M1CC72_SOLTU)
Solyc09g089740.3	-1.3182	2-oxoglutarate (2OG) and Fe(II)-dependent oxygenase superfamily protein (AHRD V3.3 *** AT1G06620.1)
Solyc05g007630.3	-1.85699	Late blight resistance protein, putative (AHRD V3.3 *** Q6L421_SOLDE)
Solyc07g006500.3	-1.2798	trehalose-6-phosphate synthase 1
Solyc01g081440.3	-1.08297	nuclear factor 1 A-type protein (DUF1005) (AHRD V3.3 *** AT5G17640.1)
Solyc05g054380.2	-1.85721	Major allergen d 1 (AHRD V3.3 *** Q8L6K9_MALDO)
Solyc11g010710.2	-1.40263	AP2-like ethylene-responsive transcription factor (AHRD V3.3 *** G7JWC7_MEDTR)
Solyc07g055460.3	-2.12277	Cytochrome P450 (AHRD V3.3 *** A0A124SAX2_CYNCS)
Solyc08g074865.1	-2.09153	GATA transcription factor-like protein (AHRD V3.3 --* A0A0X7YHI0_SOLTU)
Solyc02g062890.2	-2.07922	polyol monosaccharide transporter 5
Solyc10g006150.3	-1.68354	DUF4408 domain protein (AHRD V3.3 *** G7K8L0_MEDTR)
Solyc12g006240.2	-1.20777	CONSTANS-like zinc finger protein (AHRD V3.3 *** A0A023GS52_SOYBN)
Solyc01g107090.2	-1.40543	LOW QUALITY:beta-1,4-xylosidase (AHRD V3.3 *** AT3G19615.1)
Solyc09g030450.3	-1.15787	Receptor-like kinase (AHRD V3.3 *** G7K0V8_MEDTR)
Solyc08g005120.3	-1.63331	Cinnamoyl-CoA reductase-like protein (AHRD V3.3 *** G7KDR3_MEDTR)
Solyc03g025830.3	-1.19393	Myosin heavy chain-related protein (AHRD V3.3 *** AT5G52280.1)
Solyc08g014000.3	-2.0951	lipoxygenase A
Solyc07g065210.3	-1.15603	Kinesin related protein (AHRD V3.3 *** Q8GZU1_SOLLC)
Solyc12g098580.1	-2.13539	Glycosyltransferase (AHRD V3.3 *** K4DHN1_SOLLC)
Solyc12g056590.2	-1.84749	Ethylene Response Factor D.2
Solyc04g078090.3	-1.00962	Acyl-CoA-binding domain protein (AHRD V3.3 *-* A0A072VPF6_MEDTR)
Solyc12g010410.2	-1.63762	Homeobox protein knotted-1, putative (AHRD V3.3 *** B9RNZ6_RICCO)
Solyc09g089750.1	-1.95366	2-oxoglutarate (2OG) and Fe(II)-dependent oxygenase superfamily protein (AHRD V3.3 *-* AT1G06650.2)
Solyc01g009160.2	-1.2416	harpin-induced1-like
Solyc01g112230.3	-2.28348	Metallothionein-like protein (AHRD V3.3 *** Q9FUJ8_SESIN)
Solyc01g059950.1	-2.04517	LOW QUALITY:GAI-like protein 1
Solyc03g025810.3	-3.79907	Low-temperature-induced 65 kDa-like protein (AHRD V3.3 *-* A0A0B0MRR8_GOSAR)
Solyc03g114230.2	-2.0403	bHLH transcription factor 082
Solyc04g071150.3	-1.87675	Cytochrome P450 family protein (AHRD V3.3 *** A0A072U8X2_MEDTR)
Solyc05g021530.2	-1.46225	Alcohol dehydrogenase (AHRD V3.3 --* Q4LAW8_CAPCH)
Solyc04g008900.3	-1.19329	transmembrane protein, putative (DUF247) (AHRD V3.3 *** AT3G50170.1)
Solyc07g009500.2	-1.87191	Chitinase (AHRD V3.3 *-* Q9SQF7_BRAJU)
Solyc05g007470.3	-1.25268	P-loop containing nucleoside triphosphate hydrolases superfamily protein (AHRD V3.3 *** AT3G28580.1)
Solyc07g041750.3	-1.00056	O-fucosyltransferase family protein (AHRD V3.3 *** AT5G35570.1)
Solyc11g040105.1	-1.57405	BED zinc finger,hAT family dimerization domain (AHRD V3.3 *** A0A061DK10_THECC)
Solyc11g066140.2	-1.97507	P-hydroxybenzoic acid efflux pump subunit aaeB (AHRD V3.3 *** A0A061GW63_THECC)
Solyc10g018120.2	-1.83411	neuronal PAS domain protein (AHRD V3.3 *** AT2G40390.1)
Solyc07g041000.3	-2.13509	Cleavage and polyadenylation specificity factor subunit 5 (AHRD V3.3 *** A0A0B2R9M0_GLYSO)
Solyc11g066420.1	-2.09439	LOW QUALITY:Protein SENSITIVE TO PROTON RHIZOTOXICITY 1 (AHRD V3.3 *** A0A151SAJ5_CAJCA)
Solyc07g009180.1	-2.77005	Disease resistance protein (AHRD V3.3 *** A0A103XDQ0_CYNCS)
Solyc09g065000.3	-1.45755	Eukaryotic aspartyl protease family protein, putative (AHRD V3.3 *** A0A061DRU5_THECC)
Solyc05g012850.2	-1.27612	transmembrane protein (AHRD V3.3 *** AT3G11810.1)
Solyc12g088670.2	-1.09275	cysteine protease CYP1
Solyc09g009490.3	-1.48851	Abscisic acid insensitive (AHRD V3.3 *** B3U2B5_CUCSA)
Solyc12g008500.2	-1.05256	Receptor-like protein kinase (AHRD V3.3 *** A0A0K9PZN1_ZOSMR)
Solyc08g016415.1	-1.38676	kinesin-like calmodulin-binding protein (ZWICHEL) (AHRD V3.3 --* AT5G65930.2)
Solyc08g036640.3	-1.588	Jasmonate zim-domain protein (AHRD V3.3 *** G7LE60_MEDTR)
Solyc05g053090.2	-1.09591	Transcription factor GRAS (AHRD V3.3 *** A0A103Y9C7_CYNCS)
Solyc02g063250.3	-1.33843	Peptide methionine sulfoxide reductase MsrA (AHRD V3.3 *** W9S0U3_9ROSA)
Solyc04g008220.3	-1.21648	Protein OBERON 3 (AHRD V3.3 *** A0A0B2R231_GLYSO)
Solyc03g121440.3	-1.03998	Kinase family protein (AHRD V3.3 *** U5GQI1_POPTR)
Solyc11g008440.2	-1.29898	Amino acid transporter family protein (AHRD V3.3 *** B9HLH9_POPTR)
Solyc08g081830.3	-1.06686	Intracellular protein transporter USO1-like protein (AHRD V3.3 *** G7KAQ1_MEDTR)
Solyc08g014120.3	-1.05096	ethylene responssive protein 33
Solyc02g082450.3	-1.47338	Auxin efflux carrier family protein (AHRD V3.3 *** AT2G17500.4)
Solyc06g068270.3	-1.45813	2-oxoglutarate (2OG) and Fe(II)-dependent oxygenase superfamily protein (AHRD V3.3 *** AT1G49390.1)
Solyc03g111290.1	-1.80604	Cytochrome P450, putative (AHRD V3.3 *** B9RAH1_RICCO)
Solyc10g074540.1	-1.14743	Phosphate-responsive 1 family protein (AHRD V3.3 *** D7L8T1_ARALL)
Solyc03g111300.1	-2.09153	Cytochrome P450, putative (AHRD V3.3 *** B9RAH1_RICCO)
Solyc06g005470.3	-2.13402	Metallothionein-like protein type 2 (AHRD V3.3 *** MT2Z_SOLLC)
Solyc08g005610.3	-1.40185	xyloglucan endotransglucosylase-hydrolase 5
Solyc01g102310.3	-1.09576	GRIP and coiled-coil domain-containing protein, putative (AHRD V3.3 *-* B9RFR9_RICCO)
Solyc03g117130.3	-2.08924	Ethylene-responsive transcription factor (AHRD V3.3 *** W9RS58_9ROSA)
Solyc03g116530.3	-1.87344	Lactoylglutathione lyase / glyoxalase I family protein (AHRD V3.3 *** AT1G80160.3)
Solyc03g119530.3	-1.23508	LOB domain protein 40 (AHRD V3.3 *** K7VSW9_SOLTU)
Solyc06g005130.3	-1.12991	Dof zinc finger protein (AHRD V3.3 *** W9RMR9_9ROSA)
Solyc03g098090.2	-3.24546	CASP-like protein (AHRD V3.3 *** K4BJM4_SOLLC)
Solyc03g095370.3	-1.73786	CLP protease regulatory subunit CLPX1, mitochondrial (AHRD V3.3 --* CLPX1_ARATH)
Solyc04g007760.3	-2.26394	Sn-1 protein (AHRD V3.3 *** Q42393_CAPAN)
Solyc04g078800.3	-1.58794	Lipase (AHRD V3.3 *** A0A0B2PU23_GLYSO)
Solyc02g082920.3	-1.23766	acidic extracellular 26 kD chitinase
Solyc04g077510.3	-1.15766	Growth-regulating factor (AHRD V3.3 *** A0A072VEY4_MEDTR)
Solyc09g066410.2	-2.72118	Phosphate transporter (AHRD V3.3 *** A0A0B5GK48_SOLLC)
Solyc04g008250.1	-2.7765	PURPLE ACID PHOSPHATASE family protein (AHRD V3.3 *** U5G823_POPTR)
Solyc03g121890.1	-1.37801	LOW QUALITY:Hydroxyproline-rich glycoprotein family protein, putative (AHRD V3.3 *** A0A061GCS5_THECC)
Solyc10g084970.2	-1.11128	WAS/WASL-interacting protein family member 2, putative isoform 1 (AHRD V3.3 *** A0A061FLH8_THECC)
Solyc02g067490.3	-2.48353	Actin cross-linking protein, putative (AHRD V3.3 *** A0A061E7B5_THECC)
Solyc02g089620.3	-1.99484	proline dehydrogenase
Solyc01g098720.3	-2.08921	basic helix-loop-helix (bHLH) DNA-binding superfamily protein (AHRD V3.3 *** AT1G72210.1)
Solyc02g070020.1	-1.33968	UDP-glycosyltransferase (AHRD V3.3 *** A0A165XS50_DAUCA)
Solyc11g063500.1	-1.10481	LOW QUALITY:nitrite reductase 1 (AHRD V3.3 --* AT2G15620.1)
Solyc10g005320.3	-1.34119	Tryptophan synthase (AHRD V3.3 *** K4CX65_SOLLC)
Solyc04g079360.1	-1.60288	R2R3MYB transcription factor 77
Solyc02g072150.3	-1.32084	Trehalose-6-phosphate synthase, putative (AHRD V3.3 *** B9S8D6_RICCO)
Solyc02g077290.2	-2.50606	glutamate receptor 1.2
Solyc09g089540.3	-3.39929	Proteinase inhibitor isoform (AHRD V3.3 *** Q0Z7S3_9SOLN)
Solyc01g057000.3	-2.84349	Universal stress protein
Solyc05g011970.3	-1.17146	Cytochrome P450 (AHRD V3.3 *** A0A103XV52_CYNCS)
Solyc02g084840.3	-1.25372	Dhn1 protein (AHRD V3.3 *** O48621_SOLCO)
Solyc06g076350.3	-1.53907	LePCL1
Solyc06g074420.1	-2.25579	Cytochrome P450 family protein (AHRD V3.3 *** B9HQW0_POPTR)
Solyc10g024490.2	-3.36521	Peptide transporter, putative (AHRD V3.3 *** B9S1I2_RICCO)
Solyc07g055690.1	-2.91973	Serine/threonine-protein kinase (AHRD V3.3 *** G4XXY5_NICAT)
Solyc08g036660.3	-1.61978	Jasmonate zim-domain protein (AHRD V3.3 *** G7IP70_MEDTR)
Solyc06g073080.3	-2.36537	2-oxoglutarate (2OG) and Fe(II)-dependent oxygenase superfamily protein (AHRD V3.3 *** AT5G24530.1)
Solyc04g007630.2	-2.45927	Heavy metal transport/detoxification superfamily protein (AHRD V3.3 *** AT1G71050.1)
Solyc07g022910.3	-1.01084	Protein WEAK CHLOROPLAST MOVEMENT UNDER BLUE LIGHT 1 (AHRD V3.3 *** WEB1_ARATH)
Solyc01g067620.3	-1.60118	2-oxoglutarate (2OG) and Fe(II)-dependent oxygenase superfamily protein (AHRD V3.3 *** AT3G21420.1)
Solyc08g083170.1	-3.82113	LOW QUALITY:bHLH transcription factor 056
Solyc07g063940.2	-1.01768	SCARECROW
Solyc10g052650.2	-1.55175	F-box protein (AHRD V3.3 *-* A0A0B2RZB4_GLYSO)
Solyc03g078150.3	-1.38061	Amino acid transporter family protein (AHRD V3.3 *** D7LGK0_ARALL)
Solyc01g067300.3	-1.85977	CASP-like protein (AHRD V3.3 *** K4AWX9_SOLLC)
Solyc11g069350.2	-1.04532	RING/U-box superfamily protein (AHRD V3.3 *** AT5G60580.3)
Solyc01g005300.3	-1.525	Flavin-binding kelch domain F box protein (AHRD V3.3 *** A0A088AWQ7_SOYBN)
Solyc09g009985.1	-1.01467	2-oxoglutarate (2OG) and Fe(II)-dependent oxygenase superfamily protein (AHRD V3.3 *** AT1G06620.1)
Solyc05g007770.3	-1.06743	NAC domain TF
Solyc10g076670.2	-2.8146	2-oxoglutarate (2OG) and Fe(II)-dependent oxygenase superfamily protein (AHRD V3.3 *** AT5G05600.1)
Solyc03g006500.3	-1.09234	Kinase family protein (AHRD V3.3 *** B9IG83_POPTR)
Solyc02g091130.3	-2.07109	ATP synthase subunit beta (AHRD V3.3 *** A0A0V0IJL8_SOLCH)
Solyc05g056030.3	-1.01808	Patatin (AHRD V3.3 *** K4C2S8_SOLLC)
Solyc12g096670.2	-1.01498	Ankyrin repeat family protein (AHRD V3.3 *** AT2G31820.1)
Solyc01g111250.3	-1.4741	1-phosphatidylinositol phosphodiesterase-related family protein (AHRD V3.3 *** B9H168_POPTR)
Solyc02g082900.3	-1.0402	Adipocyte plasma membrane-associated protein (AHRD V3.3 *** W9T0J8_9ROSA)
Solyc03g034150.2	-2.30008	Homeobox-leucine zipper family protein (AHRD V3.3 *** B9MXR7_POPTR)
Solyc12g009220.2	-1.21711	jasmonate ZIM-domain protein 1
Solyc01g103470.2	-1.49506	Cytosolic Fe-S cluster assembly factor nar-1 (AHRD V3.3 *** A0A1D1Z971_9ARAE)
Solyc09g011870.2	-1.01016	Arogenate dehydrogenase 2 (AHRD V3.3 *** F1BPV6_SOLPN)
Solyc06g051860.3	-1.74253	mycorrhiza-inducible inorganic phosphate transporter 4
Solyc12g005450.1	-1.56321	Kinase family protein (AHRD V3.3 *** D7LY50_ARALL)
Solyc07g017980.1	-4.03224	LOW QUALITY:Leguminosin group485 secreted peptide (AHRD V3.3 *** I3S1U4_MEDTR)
Solyc02g083170.3	-1.10542	F-box protein (AHRD V3.3 *** G7LA96_MEDTR)
Solyc12g098570.2	-1.07708	Receptor-like kinase (AHRD V3.3 *** C0SW32_SOYBN)
Solyc01g096730.2	-1.21571	zinc induced facilitator-like 1 (AHRD V3.3 *** AT5G13750.1)
Solyc02g088240.3	-1.50281	Phosphate transporter PHO1-like protein (AHRD V3.3 *** A0A0B0MVV1_GOSAR)
Solyc10g007900.3	-1.47652	Cytochrome P450 (AHRD V3.3 *-* A0A124SAX2_CYNCS)
Solyc08g036620.3	-3.04302	Jasmonate zim-domain protein (AHRD V3.3 *** G7LE60_MEDTR)
Solyc02g090560.3	-1.98351	Calcium-transporting ATPase (AHRD V3.3 *** M5X6S2_PRUPE)
Solyc05g012280.3	-1.57066	Wall-associated receptor kinase-like 20 (AHRD V3.3 *** A0A0B0NFE1_GOSAR)
Solyc09g008380.3	-1.04808	Pectate lyase (AHRD V3.3 *** K4CQM6_SOLLC)
Solyc02g068250.3	-3.37425	microspore-specific promoter 2 (AHRD V3.3 *-* AT5G46795.1)
Solyc02g078670.3	-1.02437	COP1-interacting protein, putative (AHRD V3.3 *** A0A072VAF6_MEDTR)
Solyc12g009550.1	-1.19126	LOW QUALITY:Leucine-rich repeat receptor-like protein kinase family protein (AHRD V3.3 *-* AT3G24240.1)
Solyc02g089640.3	-1.19754	cellulose-synthase-like
Solyc05g055200.3	-1.68782	Double Clp-N motif-containing P-loop nucleoside triphosphate hydrolases superfamily protein, putative (AHRD V3.3 *-* A0A061FQV4_THECC)
Solyc09g014160.2	-1.03214	UPF0503 protein, chloroplastic (AHRD V3.3 *** A0A199UN58_ANACO)
Solyc02g082930.3	-1.02891	acidic extracellular 27 kD chitinase
Solyc02g090310.1	-1.13513	Dof zinc finger protein (AHRD V3.3 *-* W9QGW0_9ROSA)
Solyc02g078660.3	-1.89699	Hydroxyproline-rich glycoprotein family protein (AHRD V3.3 *-* AT1G61080.6)
Solyc06g069710.3	-2.13947	NAC domain protein, (AHRD V3.3 *** A0A061FWI7_THECC)
Solyc01g086640.2	-1.17818	LOW QUALITY:O-fucosyltransferase family protein (AHRD V3.3 *** AT2G44500.1)
Solyc04g079120.3	-1.08664	Protein phosphatase 2C family protein (AHRD V3.3 *** AT1G47380.1)
Solyc05g015480.3	-2.32998	Molybdenum cofactor sulfurase (AHRD V3.3 *** A0A1D1Y5S2_9ARAE)
Solyc02g092050.3	-1.49686	AP2-like ethylene-responsive transcription factor (AHRD V3.3 *** A0A072VCJ1_MEDTR)
Solyc06g030470.3	-1.17437	Domain of Uncharacterized protein function, putative (AHRD V3.3 *** A0A061GWB6_THECC)
Solyc03g097050.3	-1.25784	Cellulose synthase-like protein (AHRD V3.3 *** L0ATQ4_POPTO)
Solyc01g106500.3	-1.13665	Leucine-rich receptor-like protein kinase family protein (AHRD V3.3 *** AT1G09970.1)
Solyc09g090990.2	-2.38184	PR10 protein (AHRD V3.3 *** K4CWC5_SOLLC)
Solyc08g061480.3	-1.07068	Chalcone--flavonone isomerase (AHRD V3.3 *** A0A1D1XWC4_9ARAE)
Solyc03g121090.3	-1.05613	Oxidative stress 3, putative isoform 2 (AHRD V3.3 *** A0A061GIQ6_THECC)
Solyc02g092580.3	-1.24197	Peroxidase (AHRD V3.3 *** K4BD54_SOLLC)
Solyc01g105370.3	-1.3839	Phospho-2-dehydro-3-deoxyheptonate aldolase (AHRD V3.3 *-* K4B2A9_SOLLC)
Solyc01g112000.3	-1.105	expansin-like protein precursor 1
Solyc03g123620.4	-1.0171	Pectinesterase (AHRD V1 ***- B9GXZ7_POPTR)
Solyc02g087070.3	-1.9841	alpha-DOX1
Solyc05g008640.1	-2.89683	RING/U-box superfamily protein (AHRD V3.3 *-* AT1G80400.1)
Solyc02g070540.3	-1.04818	carbohydrate binding domain-containing protein
Solyc02g079810.2	-3.58415	bHLH transcription factor 080
Solyc12g070080.2	-2.17391	Fatty acid amide hydrolase (AHRD V3.3 *** A0A172CJD2_POPTO)
Solyc01g098690.2	-2.53216	LOW QUALITY:Leucine-rich-repeat receptor-like protein (AHRD V3.3 *** A0A097BR55_GOSBA)
Solyc02g037495.1	-1.47744	AMP-dependent synthetase and ligase family protein (AHRD V3.3 *** AT5G16340.1)
Solyc03g112750.3	-1.8628	Tornado 1 (AHRD V3.3 *** A0A061F576_THECC)
Solyc05g007950.3	-2.34815	LERNALE L.esculentum ribonuclease le
Solyc03g083560.1	-1.32993	Phosphate-responsive 1 family protein (AHRD V3.3 *** G7JP91_MEDTR)
Solyc08g013900.3	-1.27151	Plant regulator RWP-RK family protein (AHRD V3.3 *** AT2G43500.9)
Solyc01g106690.3	-1.23353	DUF1005 family protein (AHRD V3.3 *** G7J413_MEDTR)
Solyc10g084070.1	-1.77305	LOW QUALITY:Endoglucanase (AHRD V3.3 --* A0A022RID5_ERYGU)
Solyc06g005475.1	-2.81119	Outer envelope pore protein 16, chloroplastic (AHRD V3.3 *-* A0A0K9PH60_ZOSMR)
Solyc11g068880.2	-2.13918	Eukaryotic aspartyl protease family protein, putative (AHRD V3.3 *-* A0A061GZN2_THECC)
Solyc07g008290.3	-3.2832	O-fucosyltransferase family protein (AHRD V3.3 *** AT3G21190.1)
Solyc03g115770.3	-1.05819	Timing of cab expression 1/pseudo-response regulator 1 (AHRD V3.3 *** J9PWT0_NICAT)
Solyc11g020670.1	-1.13412	TCP transcription factor 12
Solyc03g112755.1	-1.78858	Tornado 1 (AHRD V3.3 *-* A0A061F576_THECC)
Solyc04g005670.2	-1.08559	Kelch repeat-containing F-box family protein, putative (AHRD V3.3 *** Q6L3I4_SOLDE)
Solyc01g006670.2	-1.79318	Glycosyltransferase (AHRD V3.3 *** K4D910_SOLLC)
Solyc01g008620.3	-1.07872	Beta-1,3-glucanase (AHRD V3.3 *** Q9SYX6_TOBAC)
Solyc02g085880.2	-1.68073	Cytochrome P450, putative (AHRD V3.3 *** B9RSK4_RICCO)
Solyc02g062390.3	-2.9818	Dehydrin (AHRD V3.3 *** E7BXD9_JATCU)
Solyc03g098100.3	-3.64748	NAD(P)H-dependent oxidoreductase (AHRD V3.3 *** B6TLR8_MAIZE)
Solyc01g097830.2	-2.53586	Sulfate/thiosulfate import ATP-binding protein cysA (AHRD V3.3 *** A0A061F380_THECC)
Solyc05g051380.3	-1.93152	AP2-like ethylene-responsive transcription factor (AHRD V3.3 *** G7JWC7_MEDTR)
Solyc02g086880.3	-1.32337	formate dehydrogenase
Solyc08g083110.3	-2.34956	Cystathionine gamma-synthase, putative (AHRD V3.3 *-* B9RYU1_RICCO)
Solyc01g091840.3	-1.34819	UDP-galactose transporter (AHRD V3.3 *** M4QC22_PRUPE)
Solyc11g040340.2	-1.17859	LEE14BDGL L.esculentum endo-1,4-beta-D-glucanase
Solyc10g076510.2	-1.22919	Pyruvate decarboxylase (AHRD V3.3 *** Q8H9C6_SOLTU)
Solyc04g063350.3	-1.69297	Pyruvate dehydrogenase E1 component subunit alpha (AHRD V3.3 *** A0A178WNY2_ARATH)
Solyc02g093580.3	-1.08156	Tomato 9612 mRNA
Solyc05g008895.1	-1.1696	Lipid transfer protein (AHRD V3.3 *** I0IK55_9MYRT)
Solyc11g072310.2	-3.239	gibberellin 20-oxidase-3
Solyc01g006390.2	-2.45531	LOW QUALITY:Extensin-like protein (AHRD V3.3 *** Q9XG52_SOLLC)
Solyc09g007010.1	-1.93426	Pathogenesis-related protein 1 (AHRD V3.3 *** Q75QH2_CAPCH)
Solyc02g090360.3	-1.10126	L-ascorbate oxidase like (AHRD V3.3 *** A0A0B2RUS1_GLYSO)
Solyc03g116460.3	-1.30154	Aspartate racemase (AHRD V3.3 *** A0A0B2QLV5_GLYSO)
Solyc11g005150.2	-1.3619	entensin X55687
Solyc04g079660.2	-1.87159	Cytochrome P450 (AHRD V3.3 *** A0A103YCJ3_CYNCS)
Solyc01g103530.3	-1.0517	Non-specific serine/threonine protein kinase (AHRD V3.3 *** K4B1S8_SOLLC)
Solyc07g008250.3	-1.08148	EIN3-binding F-box-like protein (AHRD V3.3 *** G7I706_MEDTR)
Solyc06g035940.3	-3.40124	Homeobox leucine zipper protein (AHRD V3.3 *** A0A072TNH2_MEDTR)
Solyc04g074410.2	-1.63632	Phosphate-responsive 1 family protein (AHRD V3.3 *** A0A061FGW0_THECC)
Solyc01g098910.3	-1.38816	Peroxisomal carrier protein (AHRD V3.3 *** B6TAM1_MAIZE)
Solyc01g010250.3	-1.22838	6-phosphogluconolactonase, putative (AHRD V3.3 *** B9REC3_RICCO)
Solyc09g092520.3	-1.37003	xyloglucan endotransglycosylase
Solyc01g079600.3	-1.19884	Lipase (AHRD V3.3 *** A0A151RYE9_CAJCA)
Solyc06g065870.3	-1.59367	transmembrane protein (AHRD V3.3 *** AT2G25270.1)
Solyc12g005640.2	-3.55673	R2R3MYB transcription factor 68
Solyc03g120550.2	-1.18938	Major facilitator superfamily protein (AHRD V3.3 *** AT1G52190.1)
Solyc04g016000.3	-2.57246	SolycHsfB3a
Solyc12g040860.2	-1.31511	Glucan endo-1,3-beta-glucosidase, putative (AHRD V3.3 *** A0A061FDC8_THECC)
Solyc09g065550.3	-1.42389	Kinase interacting (KIP1-like) family protein, putative (AHRD V3.3 *** A0A061DQM7_THECC)
Solyc08g006770.3	-1.46489	2-oxoglutarate and Fe(II)-dependent oxygenase superfamily protein, putative (AHRD V3.3 *** A0A061E128_THECC)
Solyc08g076850.3	-1.66661	Tetraspanin family protein (AHRD V3.3 *** AT5G46700.1)
Solyc02g062463.1	-1.17202	2-oxoglutarate-dependent dioxygenase-related family protein (AHRD V3.3 *** B9GL08_POPTR)
Solyc02g078150.3	-2.72148	DUF506 family protein (AHRD V3.3 *** G7IPT8_MEDTR)
Solyc04g005610.3	-1.90264	NAC domain protein NAC2
Solyc02g068300.3	-1.35311	clade XVI lectin receptor kinase
Solyc08g077900.3	-2.66485	Expansin-like protein (AHRD V3.3 *** W9S0F1_9ROSA)
Solyc04g074730.1	-1.154	Arabinogalactan-protein (AHRD V3.3 *** Q40380_NICAL)
Solyc12g042210.2	-1.59343	Ethylene-responsive transcription factor (AHRD V3.3 *** W9S0J2_9ROSA)
Solyc01g094250.3	-2.33369	NAD(P)-binding Rossmann-fold superfamily protein (AHRD V3.3 *** AT3G61220.1)
Solyc02g092790.3	-1.17001	Arabinogalactan 1
Solyc02g067790.3	-1.53823	High affinity nitrate transporter (AHRD V3.3 *** A0A0G2UMZ8_9ROSA)
Solyc03g078490.3	-1.94351	Glycosyltransferase (AHRD V3.3 *** K4BHS7_SOLLC)
Solyc06g068360.3	-1.63367	Ethylene-responsive transcription factor (AHRD V3.3 *** W9RS58_9ROSA)
Solyc04g077650.3	-2.93169	Serine carboxypeptidase, putative (AHRD V3.3 *** B9R6Y4_RICCO)
Solyc01g014840.3	-1.88963	disease resistance protein (TIR-NBS-LRR class) (AHRD V3.3 *** AT5G17680.2)
Solyc03g083910.4	-1.34188	symbol=TIV1
Solyc01g057770.3	-1.65426	Boron transporter (AHRD V3.3 *** B6V758_VITVI)
Solyc04g071780.3	-2.96257	Cytochrome P450 (AHRD V3.3 *** A0A0B0NSU6_GOSAR)
Solyc11g068620.2	-1.46639	NAC-domain protein
Solyc12g005700.2	-1.66732	transmembrane protein, putative (DUF1218) (AHRD V3.3 *** AT4G21310.1)
Solyc04g082830.3	-2.32693	Auxin efflux carrier family protein, putative (AHRD V3.3 *** A0A061FMX0_THECC)
Solyc05g007300.3	-1.42028	HVA22-like protein (AHRD V3.3 *** K4BWQ6_SOLLC)
Solyc04g080250.3	-3.01195	Deoxyuridine 5'-triphosphate nucleotidohydrolase (AHRD V3.3 *** DUT_ARATH)
Solyc04g071770.3	-2.48589	Ethylene-responsive transcription factor (AHRD V3.3 *** W9RA19_9ROSA)
Solyc02g079510.3	-2.39141	Peroxidase (AHRD V1 **** Q50LG4_TOBAC)%3B contains Interpro domain(s) IPR019793 Peroxidases heam-ligand binding site IPR019794 Peroxidase%2C active site IPR002016 Haem peroxidase%2C plant/fungal/bacterial
Solyc01g058250.2	-3.77962	Gibberellin 3-beta-hydroxylase 2 (AHRD V3.3 *** Q941N2_SOLTU)
Solyc07g006370.1	-1.59407	Cation calcium exchanger (AHRD V3.3 *** A0A072U799_MEDTR)
Solyc08g079430.3	-1.76901	partialcopper-containing amine oxidase
Solyc02g067750.3	-5.48034	Carbonic anhydrase (AHRD V3.3 *** B1VK36_SOLLC)
Solyc02g089630.3	-3.65417	Proline dehydrogenase (AHRD V3.3 *** A0A0H4CNX3_BETPL)
Solyc06g011350.3	-2.26433	plasma membrane intrinsic protein 2.4
