# Supplementary material for: Temperature Differentially Influences the Capacity of Trichoderma Species to Induce Plant Defense Responses in Tomato Against Insect Pests
Source: Front Plant Sci. 2021 Jun 9;12:678830. doi: 10.3389/fpls.2021.678830 (PMC8221184; doi:10.3389/fpls.2021.678830)
Supplement: Supplementary file 1 [file Data_Sheet_1.zip › Supplementary Table 5.XLSX]

## Sheet: MapManExport
Supplemetary table 5. MapMan ontological categories.
BinCode	BinName	id	type	description	P1 Unique FC
30.2.11	signalling.receptor kinases.leucine rich repeat XI	solyc06g048620	Transcript	nearly identical (1122) AT3G56370 | Symbols: | leucine-rich repeat transmembrane protein kinase, putative | chr3:20899403-20902390 REVERSEmoderately similar to ( 309) PSKR_DAUCA Phytosulfokine receptor precursor (EC 2.7.11.1) (Phytosulfokine LRR receptor kinase) - Daucus carota (Carrot)nearly identical (1043) loc_os03g21730 12003.m07577 protein receptor-like protein kinase precursor, putative, ex…	1.26
30.2.11	signalling.receptor kinases.leucine rich repeat XI	solyc08g079740	Transcript	nearly identical (1043) AT1G12460 | Symbols: | leucine-rich repeat transmembrane protein kinase, putative | chr1:4247703-4250444 FORWARDmoderately similar to ( 329) PSKR_DAUCA Phytosulfokine receptor precursor (EC 2.7.11.1) (Phytosulfokine LRR receptor kinase) - Daucus carota (Carrot)highly similar to ( 875) loc_os03g03570 12003.m101708 protein ATP binding protein, putative, expressed Pkinase_Tyr…	1.24
30.2.11	signalling.receptor kinases.leucine rich repeat XI	solyc01g080770	Transcript	nearly identical (1122) AT4G20270 | Symbols: BAM3 | BAM3 (BARELY ANY MERISTEM 3); ATP binding / protein binding / protein kinase/ protein serine/threonine kinase | chr4:10949822-10952924 FORWARDmoderately similar to ( 452) RPK1_IPONI Receptor-like protein kinase precursor (EC 2.7.11.1) - Ipomoea nil (Japanese morning glory) (Pharbitis nil)highly similar to ( 972) loc_os03g56270 12003.m35431 prote…	1.21
30.2.11	signalling.receptor kinases.leucine rich repeat XI	solyc10g085120	Transcript	highly similar to ( 736) AT3G47570 | Symbols: | leucine-rich repeat transmembrane protein kinase, putative | chr3:17527611-17530748 FORWARDmoderately similar to ( 367) RPK1_IPONI Receptor-like protein kinase precursor (EC 2.7.11.1) - Ipomoea nil (Japanese morning glory) (Pharbitis nil)highly similar to ( 726) loc_os12g42520 12012.m08031 protein receptor-like protein kinase precursor, putative S_T…	1.82
30.2.11	signalling.receptor kinases.leucine rich repeat XI	solyc03g007050	Transcript	nearly identical (1389) AT5G62230 | Symbols: ERL1 | ERL1 (ERECTA-LIKE 1); kinase | chr5:24996433-25002130 FORWARDmoderately similar to ( 441) RPK1_IPONI Receptor-like protein kinase precursor (EC 2.7.11.1) - Ipomoea nil (Japanese morning glory) (Pharbitis nil)nearly identical (1319) loc_os06g03970 12006.m05128 protein receptor-like protein kinase 5 precursor, putative, expressed S_TKc S_TKc Pkina…	1.56
30.2.11	signalling.receptor kinases.leucine rich repeat XI	solyc03g026040	Transcript	nearly identical (1164) AT5G07280 | Symbols: EMS1, EXS | EMS1 (EXCESS MICROSPOROCYTES1); kinase/ transmembrane receptor protein kinase | chr5:2285088-2288666 FORWARDmoderately similar to ( 404) RPK1_IPONI Receptor-like protein kinase precursor (EC 2.7.11.1) - Ipomoea nil (Japanese morning glory) (Pharbitis nil)highly similar to ( 768) loc_os01g68870 12001.m43349 protein leucine-rich repeat recept…	1.82
30.2.11	signalling.receptor kinases.leucine rich repeat XI	solyc03g115610	Transcript	nearly identical (1213) AT1G74360 | Symbols: | leucine-rich repeat transmembrane protein kinase, putative | chr1:27954299-27957911 FORWARDmoderately similar to ( 221) RPK1_IPONI Receptor-like protein kinase precursor (EC 2.7.11.1) - Ipomoea nil (Japanese morning glory) (Pharbitis nil)highly similar to ( 639) loc_os07g40630 12007.m08303 protein BRASSINOSTEROID INSENSITIVE 1 precursor, putative, ex…	2.44
30.2.11	signalling.receptor kinases.leucine rich repeat XI	solyc06g050560	Transcript	highly similar to ( 885) AT3G51740 | Symbols: IMK2 | IMK2 (INFLORESCENCE MERISTEM RECEPTOR-LIKE KINASE 2); ATP binding / kinase/ protein kinase/ protein serine/threonine kinase | chr3:19189248-19191842 FORWARDmoderately similar to ( 297) PSKR_DAUCA Phytosulfokine receptor precursor (EC 2.7.11.1) (Phytosulfokine LRR receptor kinase) - Daucus carota (Carrot)highly similar to ( 773) loc_os03g18630 1…	2
30.2.11	signalling.receptor kinases.leucine rich repeat XI	solyc09g091260	Transcript	nearly identical (1223) AT5G63930 | Symbols: | leucine-rich repeat transmembrane protein kinase, putative | chr5:25583006-25586392 FORWARDhighly similar to ( 529) RPK1_IPONI Receptor-like protein kinase precursor (EC 2.7.11.1) - Ipomoea nil (Japanese morning glory) (Pharbitis nil)nearly identical (1195) loc_os04g42700 12004.m09235 protein receptor-like protein kinase precursor, putative, expresse…	1.08
30.2.11	signalling.receptor kinases.leucine rich repeat XI	solyc03g112580	Transcript	nearly identical (1016) AT4G26540 | Symbols: | kinase | chr4:13394673-13398028 REVERSEmoderately similar to ( 393) PSKR_DAUCA Phytosulfokine receptor precursor (EC 2.7.11.1) (Phytosulfokine LRR receptor kinase) - Daucus carota (Carrot)nearly identical (1078) loc_os05g07740 12005.m05291 protein receptor-like protein kinase precursor, putative, expressed Pkinase TyrKc S_TKc Pkinase_Tyr S_TKc PTKc P…	1.12
30.2.11	signalling.receptor kinases.leucine rich repeat XI	solyc12g100030	Transcript	moderately similar to ( 415) AT1G45616 | Symbols: AtRLP6 | AtRLP6 (Receptor Like Protein 6); protein binding | chr1:17183550-17186534 REVERSEweakly similar to ( 180) RPK1_IPONI Receptor-like protein kinase precursor (EC 2.7.11.1) - Ipomoea nil (Japanese morning glory) (Pharbitis nil)moderately similar to ( 377) loc_os01g04070 12001.m07042 protein verticillium wilt disease resistance protein, puta…	1.42
30.2.11	signalling.receptor kinases.leucine rich repeat XI	solyc08g066320	Transcript	moderately similar to ( 478) AT5G25930 | Symbols: | leucine-rich repeat family protein / protein kinase family protein | chr5:9050880-9053978 FORWARDmoderately similar to ( 254) RPK1_IPONI Receptor-like protein kinase precursor (EC 2.7.11.1) - Ipomoea nil (Japanese morning glory) (Pharbitis nil)moderately similar to ( 412) loc_os05g44770 12005.m08602 protein receptor-like protein kinase 5 precurs…	2.03
30.2.11	signalling.receptor kinases.leucine rich repeat XI	solyc07g066230	Transcript	nearly identical (1312) AT1G55610 | Symbols: BRL1 | BRL1 (BRI 1 LIKE); kinase | chr1:20779874-20783374 REVERSEmoderately similar to ( 420) PSKR_DAUCA Phytosulfokine receptor precursor (EC 2.7.11.1) (Phytosulfokine LRR receptor kinase) - Daucus carota (Carrot)nearly identical (1142) loc_os09g12240 12009.m04486 protein serine/threonine-protein kinase BRI1-like 1 precursor, putative, expressed TyrKc…	1.69
30.2.11	signalling.receptor kinases.leucine rich repeat XI	solyc09g005080	Transcript	moderately similar to ( 389) AT1G47890 | Symbols: AtRLP7 | AtRLP7 (Receptor Like Protein 7); kinase/ protein binding | chr1:17643976-17647035 FORWARDweakly similar to ( 193) RPK1_IPONI Receptor-like protein kinase precursor (EC 2.7.11.1) - Ipomoea nil (Japanese morning glory) (Pharbitis nil)highly similar to ( 554) loc_os04g40440 12004.m09026 protein expressed protein evidence_code:10F1H1E1IEG ge…	1.19
30.2.11	signalling.receptor kinases.leucine rich repeat XI	solyc07g006480	Transcript	moderately similar to ( 394) AT5G48380 | Symbols: | leucine-rich repeat family protein / protein kinase family protein | chr5:19604584-19606532 REVERSEmoderately similar to ( 201) PSKR_DAUCA Phytosulfokine receptor precursor (EC 2.7.11.1) (Phytosulfokine LRR receptor kinase) - Daucus carota (Carrot)moderately similar to ( 407) loc_os11g14420 12011.m05578 protein brassinosteroid LRR receptor kinas…	1.05
30.2.11	signalling.receptor kinases.leucine rich repeat XI	solyc02g084370	Transcript	nearly identical (1253) AT4G36180 | Symbols: | leucine-rich repeat family protein | chr4:17120209-17123698 REVERSEmoderately similar to ( 285) RPK1_IPONI Receptor-like protein kinase precursor (EC 2.7.11.1) - Ipomoea nil (Japanese morning glory) (Pharbitis nil)highly similar to ( 959) loc_os04g48760 12004.m09811 protein BRASSINOSTEROID INSENSITIVE 1 precursor, putative, expressed S_TKc S_TKc Pkin…	1.4
30.2.11	signalling.receptor kinases.leucine rich repeat XI	solyc06g008300	Transcript	moderately similar to ( 442) AT2G15080 | Symbols: AtRLP19 | AtRLP19 (Receptor Like Protein 19); kinase/ protein binding | chr2:6533764-6536715 FORWARDmoderately similar to ( 305) RPK1_IPONI Receptor-like protein kinase precursor (EC 2.7.11.1) - Ipomoea nil (Japanese morning glory) (Pharbitis nil)moderately similar to ( 398) loc_os10g33040 12010.m06140 protein receptor-like protein kinase precurso…	1.31
30.2.11	signalling.receptor kinases.leucine rich repeat XI	solyc10g076500	Transcript	moderately similar to ( 356) AT4G13920 | Symbols: AtRLP50 | AtRLP50 (Receptor Like Protein 50); kinase/ protein binding | chr4:8043861-8046536 FORWARDweakly similar to ( 168) RPK1_IPONI Receptor-like protein kinase precursor (EC 2.7.11.1) - Ipomoea nil (Japanese morning glory) (Pharbitis nil)moderately similar to ( 417) loc_os12g10870 12012.m05069 protein verticillium wilt disease resistance prot…	1.59
30.2.11	signalling.receptor kinases.leucine rich repeat XI	solyc02g070000	Transcript	highly similar to ( 931) AT4G20940 | Symbols: | leucine-rich repeat family protein | chr4:11202728-11206038 FORWARDweakly similar to ( 173) RPK1_IPONI Receptor-like protein kinase precursor (EC 2.7.11.1) - Ipomoea nil (Japanese morning glory) (Pharbitis nil)nearly identical (1216) loc_os07g05190 12007.m04983 protein protein binding protein, putative, expressed TyrKc Pkinase_Tyr PTKc S_TKc S_TKc P…	1.18
30.2.11	signalling.receptor kinases.leucine rich repeat XI	solyc03g113450	Transcript	highly similar to ( 883) AT5G62710 | Symbols: | leucine-rich repeat family protein / protein kinase family protein | chr5:25187438-25190325 FORWARDmoderately similar to ( 282) PSKR_DAUCA Phytosulfokine receptor precursor (EC 2.7.11.1) (Phytosulfokine LRR receptor kinase) - Daucus carota (Carrot)highly similar to ( 727) loc_os12g44090 12012.m08180 protein ATP binding protein, putative, expressed T…	1.08
30.2.11	signalling.receptor kinases.leucine rich repeat XI	solyc05g052350	Transcript	highly similar to ( 838) AT3G51740 | Symbols: IMK2 | IMK2 (INFLORESCENCE MERISTEM RECEPTOR-LIKE KINASE 2); ATP binding / kinase/ protein kinase/ protein serine/threonine kinase | chr3:19189248-19191842 FORWARDmoderately similar to ( 294) PSKR_DAUCA Phytosulfokine receptor precursor (EC 2.7.11.1) (Phytosulfokine LRR receptor kinase) - Daucus carota (Carrot)highly similar to ( 744) loc_os03g18630 1…	1.3
30.2.11	signalling.receptor kinases.leucine rich repeat XI	solyc04g015980	Transcript	highly similar to ( 525) AT3G47570 | Symbols: | leucine-rich repeat transmembrane protein kinase, putative | chr3:17527611-17530748 FORWARDmoderately similar to ( 441) RPK1_IPONI Receptor-like protein kinase precursor (EC 2.7.11.1) - Ipomoea nil (Japanese morning glory) (Pharbitis nil)highly similar to ( 686) loc_os06g16070 12006.m06320 protein receptor-like protein kinase precursor, putative Pki…	1.19
30.2.11	signalling.receptor kinases.leucine rich repeat XI	solyc06g084420	Transcript	highly similar to ( 549) AT1G03440 | Symbols: | leucine-rich repeat family protein | chr1:852681-853874 FORWARDweakly similar to ( 113) RPK1_IPONI Receptor-like protein kinase precursor (EC 2.7.11.1) - Ipomoea nil (Japanese morning glory) (Pharbitis nil)moderately similar to ( 457) loc_os05g33690 12005.m27820 protein receptor-like protein kinase precursor, putative, expressed evidence_code:10F0H1…	1.06
30.2.11	signalling.receptor kinases.leucine rich repeat XI	solyc04g014910	Transcript	weakly similar to ( 137) AT3G47090 | Symbols: | leucine-rich repeat transmembrane protein kinase, putative | chr3:17341512-17344645 REVERSEweakly similar to ( 107) PSKR_DAUCA Phytosulfokine receptor precursor (EC 2.7.11.1) (Phytosulfokine LRR receptor kinase) - Daucus carota (Carrot)weakly similar to ( 144) loc_os12g42520 12012.m08031 protein receptor-like protein kinase precursor, putative S_TKc…	1.89
30.2.11	signalling.receptor kinases.leucine rich repeat XI	solyc02g023950	Transcript	highly similar to ( 924) AT4G20940 | Symbols: | leucine-rich repeat family protein | chr4:11202728-11206038 FORWARDweakly similar to ( 177) RPK1_IPONI Receptor-like protein kinase precursor (EC 2.7.11.1) - Ipomoea nil (Japanese morning glory) (Pharbitis nil)nearly identical (1160) loc_os07g05190 12007.m04983 protein protein binding protein, putative, expressed TyrKc Pkinase_Tyr PTKc S_TKc S_TKc P…	1.47
30.2.11	signalling.receptor kinases.leucine rich repeat XI	solyc03g082470	Transcript	highly similar to ( 591) AT1G73080 | Symbols: PEPR1 | PEPR1 (PEP1 receptor 1); ATP binding / kinase/ protein binding / protein serine/threonine kinase | chr1:27484513-27488021 FORWARDhighly similar to ( 563) RPK1_IPONI Receptor-like protein kinase precursor (EC 2.7.11.1) - Ipomoea nil (Japanese morning glory) (Pharbitis nil)highly similar to ( 893) loc_os10g06760 12010.m04071 protein receptor-lik…	2.82
30.2.11	signalling.receptor kinases.leucine rich repeat XI	solyc01g096940	Transcript	highly similar to ( 694) AT3G03770 | Symbols: | leucine-rich repeat transmembrane protein kinase, putative | chr3:945303-948436 REVERSEweakly similar to ( 142) PSKR_DAUCA Phytosulfokine receptor precursor (EC 2.7.11.1) (Phytosulfokine LRR receptor kinase) - Daucus carota (Carrot)highly similar to ( 666) loc_os07g07230 12007.m079614 protein ATP binding protein, putative, expressed S_TKc Pkinase ge…	1.26
30.2.11	signalling.receptor kinases.leucine rich repeat XI	solyc03g123860	Transcript	highly similar to ( 916) AT1G73080 | Symbols: PEPR1 | PEPR1 (PEP1 receptor 1); ATP binding / kinase/ protein binding / protein serine/threonine kinase | chr1:27484513-27488021 FORWARDnearly identical (1276) RPK1_IPONI Receptor-like protein kinase precursor (EC 2.7.11.1) - Ipomoea nil (Japanese morning glory) (Pharbitis nil)highly similar to ( 840) loc_os08g34640 12008.m07452 protein receptor-like…	1.13
30.2.11	signalling.receptor kinases.leucine rich repeat XI	solyc03g083510	Transcript	moderately similar to ( 391) AT5G51560 | Symbols: | leucine-rich repeat transmembrane protein kinase, putative | chr5:20945807-20948613 FORWARDweakly similar to ( 110) RPK1_IPONI Receptor-like protein kinase precursor (EC 2.7.11.1) - Ipomoea nil (Japanese morning glory) (Pharbitis nil)moderately similar to ( 397) loc_os06g04370 12006.m05166 protein ATP binding protein, putative, expressed genomic…	1.4
30.2.11	signalling.receptor kinases.leucine rich repeat XI	solyc01g068360	Transcript	highly similar to ( 694) AT3G03770 | Symbols: | leucine-rich repeat transmembrane protein kinase, putative | chr3:945303-948436 REVERSEweakly similar to ( 137) NORK_PEA Nodulation receptor kinase precursor (EC 2.7.11.1) - Pisum sativum (Garden pea)highly similar to ( 644) loc_os07g07230 12007.m079614 protein ATP binding protein, putative, expressed TyrKc PTKc Pkinase_Tyr Pkinase S_TKc S_TKc genom…	1.61
30.2.11	signalling.receptor kinases.leucine rich repeat XI	solyc04g076460	Transcript	very weakly similar to (92.4) AT1G58190 | Symbols: AtRLP9 | AtRLP9 (Receptor Like Protein 9); protein binding | chr1:21540720-21547996 FORWARDvery weakly similar to (97.1) loc_os06g10230 12006.m32010 protein receptor-like protein kinase 5 precursor, putative, expressed genomic_reference:SL2.40ch04 gene_region:58927922-58930870 transcript_region:SL2.40ch04:58927922..58930870- go_terms:GO:0042803 f…	1.58
30.2.11	signalling.receptor kinases.leucine rich repeat XI	solyc09g015520	Transcript	nearly identical (1077) AT3G56370 | Symbols: | leucine-rich repeat transmembrane protein kinase, putative | chr3:20899403-20902390 REVERSEmoderately similar to ( 372) RPK1_IPONI Receptor-like protein kinase precursor (EC 2.7.11.1) - Ipomoea nil (Japanese morning glory) (Pharbitis nil)highly similar to ( 990) loc_os03g21730 12003.m07577 protein receptor-like protein kinase precursor, putative, exp…	1.89
30.2.11	signalling.receptor kinases.leucine rich repeat XI	solyc06g048950	Transcript	highly similar to ( 988) AT3G56370 | Symbols: | leucine-rich repeat transmembrane protein kinase, putative | chr3:20899403-20902390 REVERSEmoderately similar to ( 205) RPK1_IPONI Receptor-like protein kinase precursor (EC 2.7.11.1) - Ipomoea nil (Japanese morning glory) (Pharbitis nil)highly similar to ( 890) loc_os03g21730 12003.m07577 protein receptor-like protein kinase precursor, putative, ex…	1.14
30.2.3	signalling.receptor kinases.leucine rich repeat III	solyc04g008650	Transcript	highly similar to ( 729) AT1G10850 | Symbols: | ATP binding / protein binding / protein kinase/ protein serine/threonine kinase | chr1:3612228-3614343 FORWARDweakly similar to ( 145) PSKR_DAUCA Phytosulfokine receptor precursor (EC 2.7.11.1) (Phytosulfokine LRR receptor kinase) - Daucus carota (Carrot)moderately similar to ( 376) loc_os02g58390 12002.m10860 protein receptor-kinase isolog, putativ…	1.01
30.2.3	signalling.receptor kinases.leucine rich repeat III	solyc02g092940	Transcript	highly similar to ( 720) AT4G37250 | Symbols: | leucine-rich repeat family protein / protein kinase family protein | chr4:17527789-17530191 REVERSEweakly similar to ( 131) KPRO_MAIZE Putative receptor protein kinase ZmPK1 precursor (EC 2.7.11.1) - Zea mays (Maize)highly similar to ( 574) loc_os09g02250 12009.m059931 protein transposon protein, putative, unclassified, expressed TyrKc S_TKc Pkinase…	1.38
30.2.3	signalling.receptor kinases.leucine rich repeat III	solyc04g078590	Transcript	highly similar to ( 685) AT5G43020 | Symbols: | leucine-rich repeat transmembrane protein kinase, putative | chr5:17255426-17257742 REVERSEweakly similar to ( 184) PSKR_DAUCA Phytosulfokine receptor precursor (EC 2.7.11.1) (Phytosulfokine LRR receptor kinase) - Daucus carota (Carrot)highly similar to ( 516) loc_os04g55620 12004.m10453 protein receptor kinase, putative, expressed Pkinase S_TKc S_T…	1.08
30.2.17	signalling.receptor kinases.DUF 26	solyc05g056200	Transcript	moderately similar to ( 412) AT3G57120 | Symbols: | protein kinase family protein | chr3:21139099-21140469 FORWARDweakly similar to ( 101) CRI4_MAIZE Putative receptor protein kinase CRINKLY4 precursor (EC 2.7.11.1) - Zea mays (Maize)moderately similar to ( 230) loc_os02g57440 12002.m10766 protein protein kinase APK1B, chloroplast precursor, putative, expressed Pkinase_Tyr TyrKc Pkinase S_TKc PTK…	1.68
30.2.17	signalling.receptor kinases.DUF 26	solyc03g063650	Transcript	highly similar to ( 629) AT2G41890 | Symbols: | curculin-like (mannose-binding) lectin family protein / PAN domain-containing protein | chr2:17478058-17480352 REVERSEweakly similar to ( 112) KPRO_MAIZE Putative receptor protein kinase ZmPK1 precursor (EC 2.7.11.1) - Zea mays (Maize)moderately similar to ( 298) loc_os03g62180 12003.m101559 protein ATP binding protein, putative, expressed Pkinase_T…	1.01
30.2.17	signalling.receptor kinases.DUF 26	solyc09g007730	Transcript	moderately similar to ( 364) AT1G16670 | Symbols: | protein kinase family protein | chr1:5697846-5699492 FORWARDmoderately similar to ( 203) PSKR_DAUCA Phytosulfokine receptor precursor (EC 2.7.11.1) (Phytosulfokine LRR receptor kinase) - Daucus carota (Carrot)moderately similar to ( 359) loc_os06g46330 12006.m32149 protein serine/threonine-protein kinase receptor precursor, putative, expressed S…	-1.95
30.2.17	signalling.receptor kinases.DUF 26	solyc03g083480	Transcript	very weakly similar to (82.8) loc_os01g02350 12001.m06877 protein receptor-like kinase ARK1AS, putative, expressed genomic_reference:SL2.40ch03 gene_region:46907988-46909219 transcript_region:SL2.40ch03:46907988..46909219+ functional_description:"Receptor-like kinase (AHRD V1 *-*- Q9LL53_ORYSA)"	1.24
30.2.17	signalling.receptor kinases.DUF 26	solyc02g079580	Transcript	moderately similar to ( 426) AT1G61490 | Symbols: | S-locus protein kinase, putative | chr1:22685154-22688267 REVERSEmoderately similar to ( 208) NORK_MEDTR Nodulation receptor kinase precursor (EC 2.7.11.1) (Does not make infections protein 2) (Symbiosis receptor-like kinase) (MtSYMRK) - Medicago truncatula (Barrel medic)moderately similar to ( 419) loc_os07g36570 12007.m07908 protein KI domain …	1.48
30.2.17	signalling.receptor kinases.DUF 26	solyc10g084250	Transcript	highly similar to ( 854) AT3G53380 | Symbols: | lectin protein kinase family protein | chr3:19789204-19791351 REVERSEweakly similar to ( 197) NORK_PEA Nodulation receptor kinase precursor (EC 2.7.11.1) - Pisum sativum (Garden pea)highly similar to ( 504) loc_os06g17490 12006.m06461 protein protein kinase, putative, expressed Lectin_legB TyrKc Pkinase_Tyr S_TKc Pkinase PTKc S_TKc PTKc_EphR PTKc_Ja…	1.21
30.2.17	signalling.receptor kinases.DUF 26	solyc01g091230	Transcript	highly similar to ( 803) AT2G45340 | Symbols: | leucine-rich repeat transmembrane protein kinase, putative | chr2:18691739-18694466 FORWARDweakly similar to ( 154) NORK_MEDTR Nodulation receptor kinase precursor (EC 2.7.11.1) (Does not make infections protein 2) (Symbiosis receptor-like kinase) (MtSYMRK) - Medicago truncatula (Barrel medic)highly similar to ( 706) loc_os06g04370 12006.m05166 prot…	1.21
30.2.17	signalling.receptor kinases.DUF 26	solyc01g007960	Transcript	highly similar to ( 800) AT1G70520 | Symbols: | protein kinase family protein | chr1:26584888-26587334 REVERSEweakly similar to ( 196) PSKR_DAUCA Phytosulfokine receptor precursor (EC 2.7.11.1) (Phytosulfokine LRR receptor kinase) - Daucus carota (Carrot)moderately similar to ( 482) loc_os05g03920 12005.m04926 protein protein kinase, putative, expressed S_TKc Pkinase S_TKc TyrKc Pkinase_Tyr PTKc …	2.42
30.2.17	signalling.receptor kinases.DUF 26	solyc02g078530	Transcript	moderately similar to ( 390) AT3G09010 | Symbols: | protein kinase family protein | chr3:2750285-2752086 FORWARDmoderately similar to ( 203) PSKR_DAUCA Phytosulfokine receptor precursor (EC 2.7.11.1) (Phytosulfokine LRR receptor kinase) - Daucus carota (Carrot)moderately similar to ( 436) loc_os04g58250 12004.m10707 protein ATP binding protein, putative, expressed S_TKc TyrKc Pkinase_Tyr PTKc Pki…	-2.01
30.2.17	signalling.receptor kinases.DUF 26	solyc02g092940	Transcript	highly similar to ( 720) AT4G37250 | Symbols: | leucine-rich repeat family protein / protein kinase family protein | chr4:17527789-17530191 REVERSEweakly similar to ( 131) KPRO_MAIZE Putative receptor protein kinase ZmPK1 precursor (EC 2.7.11.1) - Zea mays (Maize)highly similar to ( 574) loc_os09g02250 12009.m059931 protein transposon protein, putative, unclassified, expressed TyrKc S_TKc Pkinase…	1.38
30.2.17	signalling.receptor kinases.DUF 26	solyc02g071800	Transcript	highly similar to ( 648) AT1G07650 | Symbols: | leucine-rich repeat transmembrane protein kinase, putative | chr1:2359817-2366423 REVERSEmoderately similar to ( 219) NORK_MEDTR Nodulation receptor kinase precursor (EC 2.7.11.1) (Does not make infections protein 2) (Symbiosis receptor-like kinase) (MtSYMRK) - Medicago truncatula (Barrel medic)highly similar to ( 651) loc_os09g17630 12009.m05021 pr…	1.52
30.2.17	signalling.receptor kinases.DUF 26	solyc02g079590	Transcript	highly similar to ( 931) AT4G21380 | Symbols: ARK3 | ARK3 (A. THALIANA RECEPTOR KINASE 3); kinase/ transmembrane receptor protein serine/threonine kinase | chr4:11389219-11393090 REVERSEmoderately similar to ( 401) SLSG6_BRAOL S-locus-specific glycoprotein S6 precursor (SLSG-6) - Brassica oleracea (Wild cabbage)highly similar to ( 797) loc_os07g36544 12007.m07905 protein serine/threonine-protein …	1.31
30.2.17	signalling.receptor kinases.DUF 26	solyc07g055640	Transcript	moderately similar to ( 315) AT4G32300 | Symbols: SD2-5 | SD2-5 (S-DOMAIN-2 5); carbohydrate binding / kinase/ protein kinase | chr4:15599970-15602435 FORWARDmoderately similar to ( 221) KPRO_MAIZE Putative receptor protein kinase ZmPK1 precursor (EC 2.7.11.1) - Zea mays (Maize)moderately similar to ( 400) loc_os01g10710 12001.m07691 protein receptor-like protein kinase, putative Pkinase S_TKc Ty…	1.04
30.2.20	signalling.receptor kinases.wheat LRK10 like	solyc11g007420	Transcript	very weakly similar to (96.3) AT1G70250 | Symbols: | receptor serine/threonine kinase, putative | chr1:26452975-26456088 FORWARDvery weakly similar to (96.3) loc_os01g02600 12001.m06902 protein Ser/Thr receptor-like kinase, putative, expressed evidence_code:10F0H0E0IEG genomic_reference:SL2.40ch11 gene_region:1746201-1746590 transcript_region:SL2.40ch11:1746201..1746590- functional_description:"R…	2.22
30.2.20	signalling.receptor kinases.wheat LRK10 like	solyc11g007400	Transcript	very weakly similar to (97.1) AT1G70250 | Symbols: | receptor serine/threonine kinase, putative | chr1:26452975-26456088 FORWARDvery weakly similar to (95.1) loc_os01g02600 12001.m06902 protein Ser/Thr receptor-like kinase, putative, expressed evidence_code:10F1H0E1IEG genomic_reference:SL2.40ch11 gene_region:1740558-1740947 transcript_region:SL2.40ch11:1740558..1740947- functional_description:"R…	1.05
30.2.20	signalling.receptor kinases.wheat LRK10 like	solyc05g006770	Transcript	weakly similar to ( 182) AT1G69910 | Symbols: | protein kinase family protein | chr1:26330166-26332076 FORWARDvery weakly similar to (95.9) loc_os03g58750 12003.m10779 protein receptor protein kinase CRINKLY4 precursor, putative, expressed genomic_reference:SL2.40ch05 gene_region:1391932-1394125 transcript_region:SL2.40ch05:1391932..1394125- functional_description:"Kinase family protein (AHRD V1 …	1.3
29.4.1.57	protein.postranslational modification.kinase.receptor like cytoplasmatic kinase VII	solyc01g111950	Transcript	moderately similar to ( 246) AT1G21590 | Symbols: | protein kinase family protein | chr1:7566613-7569694 REVERSEweakly similar to ( 171) NORK_MEDTR Nodulation receptor kinase precursor (EC 2.7.11.1) (Does not make infections protein 2) (Symbiosis receptor-like kinase) (MtSYMRK) - Medicago truncatula (Barrel medic)moderately similar to ( 246) loc_os03g62340 12003.m11110 protein ATP binding protein…	4.06
29.4.1.57	protein.postranslational modification.kinase.receptor like cytoplasmatic kinase VII	solyc04g082500	Transcript	moderately similar to ( 474) AT1G76360 | Symbols: | protein kinase, putative | chr1:28643242-28646483 REVERSEmoderately similar to ( 246) NORK_PEA Nodulation receptor kinase precursor (EC 2.7.11.1) - Pisum sativum (Garden pea)moderately similar to ( 451) loc_os02g02600 12002.m05609 protein serine/threonine-protein kinase Cx32, chloroplast precursor, putative, expressed Pkinase_Tyr TyrKc PTKc Pkin…	1.95
29.4.1.57	protein.postranslational modification.kinase.receptor like cytoplasmatic kinase VII	solyc12g044840	Transcript	highly similar to ( 931) AT3G13690 | Symbols: | protein kinase family protein | chr3:4486920-4490011 FORWARDmoderately similar to ( 233) NORK_PEA Nodulation receptor kinase precursor (EC 2.7.11.1) - Pisum sativum (Garden pea)highly similar to ( 844) loc_os01g41870 12001.m150645 protein ATP binding protein, putative, expressed TyrKc Pkinase S_TKc Pkinase_Tyr S_TKc PTKc PTKc_Jak_rpt2 PTKc_Csk_like …	1.25
29.4.1.57	protein.postranslational modification.kinase.receptor like cytoplasmatic kinase VII	solyc02g072520	Transcript	highly similar to ( 640) AT5G45800 | Symbols: MEE62 | MEE62 (maternal effect embryo arrest 62); ATP binding / protein binding / protein kinase/ protein serine/threonine kinase/ protein tyrosine kinase | chr5:18575765-18578972 REVERSEweakly similar to ( 154) PSKR_DAUCA Phytosulfokine receptor precursor (EC 2.7.11.1) (Phytosulfokine LRR receptor kinase) - Daucus carota (Carrot)moderately similar to…	1.23
29.4.1.57	protein.postranslational modification.kinase.receptor like cytoplasmatic kinase VII	solyc09g060110	Transcript	nearly identical (1082) AT5G48740 | Symbols: | leucine-rich repeat family protein / protein kinase family protein | chr5:19765324-19769314 REVERSEmoderately similar to ( 281) NORK_MEDTR Nodulation receptor kinase precursor (EC 2.7.11.1) (Does not make infections protein 2) (Symbiosis receptor-like kinase) (MtSYMRK) - Medicago truncatula (Barrel medic)moderately similar to ( 431) loc_os11g01200 12…	1.01
29.4.1.57	protein.postranslational modification.kinase.receptor like cytoplasmatic kinase VII	solyc12g010740	Transcript	highly similar to ( 770) AT4G03390 | Symbols: SRF3 | SRF3 (STRUBBELIG-RECEPTOR FAMILY 3); ATP binding / kinase/ protein serine/threonine kinase | chr4:1490912-1494553 REVERSEweakly similar to ( 166) PSKR_DAUCA Phytosulfokine receptor precursor (EC 2.7.11.1) (Phytosulfokine LRR receptor kinase) - Daucus carota (Carrot)highly similar to ( 551) loc_os02g07960 12002.m33345 protein ATP binding protein…	1.43
29.4.1.57	protein.postranslational modification.kinase.receptor like cytoplasmatic kinase VII	solyc05g013300	Transcript	moderately similar to ( 427) AT3G46290 | Symbols: | protein kinase, putative | chr3:17013009-17015501 FORWARDmoderately similar to ( 241) NORK_MEDTR Nodulation receptor kinase precursor (EC 2.7.11.1) (Does not make infections protein 2) (Symbiosis receptor-like kinase) (MtSYMRK) - Medicago truncatula (Barrel medic)moderately similar to ( 412) loc_os06g22810 12006.m06934 protein protein kinase, pu…	1.07
29.4.1.57	protein.postranslational modification.kinase.receptor like cytoplasmatic kinase VII	solyc07g006110	Transcript	highly similar to ( 845) AT2G23950 | Symbols: | leucine-rich repeat family protein / protein kinase family protein | chr2:10187204-10189969 REVERSEmoderately similar to ( 278) PSKR_DAUCA Phytosulfokine receptor precursor (EC 2.7.11.1) (Phytosulfokine LRR receptor kinase) - Daucus carota (Carrot)highly similar to ( 746) loc_os08g34380 12008.m26505 protein receptor-like kinase, putative, expressed …	1.2
29.4.1.57	protein.postranslational modification.kinase.receptor like cytoplasmatic kinase VII	solyc05g056200	Transcript	moderately similar to ( 412) AT3G57120 | Symbols: | protein kinase family protein | chr3:21139099-21140469 FORWARDweakly similar to ( 101) CRI4_MAIZE Putative receptor protein kinase CRINKLY4 precursor (EC 2.7.11.1) - Zea mays (Maize)moderately similar to ( 230) loc_os02g57440 12002.m10766 protein protein kinase APK1B, chloroplast precursor, putative, expressed Pkinase_Tyr TyrKc Pkinase S_TKc PTK…	1.68
29.4.1.57	protein.postranslational modification.kinase.receptor like cytoplasmatic kinase VII	solyc07g063000	Transcript	nearly identical (1095) AT5G53890 | Symbols: | leucine-rich repeat transmembrane protein kinase, putative | chr5:21877235-21880345 FORWARDmoderately similar to ( 427) PSKR_DAUCA Phytosulfokine receptor precursor (EC 2.7.11.1) (Phytosulfokine LRR receptor kinase) - Daucus carota (Carrot)highly similar to ( 645) loc_os02g05960 12002.m05944 protein phytosulfokine receptor precursor, putative, expres…	1.68
29.4.1.57	protein.postranslational modification.kinase.receptor like cytoplasmatic kinase VII	solyc07g063950	Transcript	highly similar to ( 598) AT5G54590 | Symbols: | protein kinase family protein | chr5:22180480-22182698 FORWARDmoderately similar to ( 227) NORK_MEDTR Nodulation receptor kinase precursor (EC 2.7.11.1) (Does not make infections protein 2) (Symbiosis receptor-like kinase) (MtSYMRK) - Medicago truncatula (Barrel medic)highly similar to ( 544) loc_os08g04420 12008.m04586 protein nodulation receptor k…	1.2
29.4.1.57	protein.postranslational modification.kinase.receptor like cytoplasmatic kinase VII	solyc11g020230	Transcript	highly similar to ( 678) AT5G47850 | Symbols: CCR4 | CCR4 (ARABIDOPSIS THALIANA CRINKLY4 RELATED 4); kinase | chr5:19378803-19381058 REVERSEmoderately similar to ( 263) CRI4_MAIZE Putative receptor protein kinase CRINKLY4 precursor (EC 2.7.11.1) - Zea mays (Maize)moderately similar to ( 481) loc_os11g11490 12011.m05341 protein protein kinase, putative, expressed Pkinase Pkinase_Tyr PTKc S_TKc Tyr…	3.14
29.4.1.57	protein.postranslational modification.kinase.receptor like cytoplasmatic kinase VII	solyc10g085670	Transcript	nearly identical (1382) AT1G79620 | Symbols: | leucine-rich repeat transmembrane protein kinase, putative | chr1:29957633-29962174 REVERSEmoderately similar to ( 253) NORK_MEDTR Nodulation receptor kinase precursor (EC 2.7.11.1) (Does not make infections protein 2) (Symbiosis receptor-like kinase) (MtSYMRK) - Medicago truncatula (Barrel medic)nearly identical (1170) loc_os03g21230 12003.m07529 pr…	1.9
29.4.1.57	protein.postranslational modification.kinase.receptor like cytoplasmatic kinase VII	solyc01g108000	Transcript	highly similar to ( 670) AT3G19300 | Symbols: | protein kinase family protein | chr3:6690242-6693210 REVERSEweakly similar to ( 196) NORK_MEDTR Nodulation receptor kinase precursor (EC 2.7.11.1) (Does not make infections protein 2) (Symbiosis receptor-like kinase) (MtSYMRK) - Medicago truncatula (Barrel medic)highly similar to ( 653) loc_os04g59320 12004.m10809 protein protein kinase domain conta…	-1.69
29.4.1.57	protein.postranslational modification.kinase.receptor like cytoplasmatic kinase VII	solyc04g057930	Transcript	highly similar to ( 842) AT1G77280 | Symbols: | protein kinase family protein | chr1:29031468-29035882 REVERSEmoderately similar to ( 206) NORK_PEA Nodulation receptor kinase precursor (EC 2.7.11.1) - Pisum sativum (Garden pea)highly similar to ( 514) loc_os12g07990 12012.m04786 protein ATP binding protein, putative S_TKc Pkinase S_TKc Pkinase_Tyr TyrKc PTKc PTKc_Csk_like PTKc_Trk PTKc_Jak_rpt2 S…	1.3
29.4.1.57	protein.postranslational modification.kinase.receptor like cytoplasmatic kinase VII	solyc02g086270	Transcript	moderately similar to ( 456) AT5G38210 | Symbols: | serine/threonine protein kinase family protein | chr5:15261035-15265376 FORWARDmoderately similar to ( 205) NORK_MEDTR Nodulation receptor kinase precursor (EC 2.7.11.1) (Does not make infections protein 2) (Symbiosis receptor-like kinase) (MtSYMRK) - Medicago truncatula (Barrel medic)moderately similar to ( 464) loc_os01g04409 12001.m07075 prot…	1.19
29.4.1.57	protein.postranslational modification.kinase.receptor like cytoplasmatic kinase VII	solyc11g044940	Transcript	nearly identical (1194) AT3G59420 | Symbols: ACR4 | ACR4 (ARABIDOPSIS CRINKLY4); kinase/ transmembrane receptor protein kinase | chr3:21959871-21962558 REVERSEnearly identical (1098) CRI4_MAIZE Putative receptor protein kinase CRINKLY4 precursor (EC 2.7.11.1) - Zea mays (Maize)nearly identical (1123) loc_os03g43670 12003.m09410 protein receptor protein kinase CRINKLY4 precursor, putative, express…	1.37
29.4.1.57	protein.postranslational modification.kinase.receptor like cytoplasmatic kinase VII	solyc06g063360	Transcript	highly similar to ( 657) AT1G78980 | Symbols: SRF5 | SRF5 (STRUBBELIG-RECEPTOR FAMILY 5); ATP binding / kinase/ protein serine/threonine kinase | chr1:29707923-29711266 REVERSEweakly similar to ( 181) NORK_MEDTR Nodulation receptor kinase precursor (EC 2.7.11.1) (Does not make infections protein 2) (Symbiosis receptor-like kinase) (MtSYMRK) - Medicago truncatula (Barrel medic)highly similar to ( …	1.01
29.4.1.57	protein.postranslational modification.kinase.receptor like cytoplasmatic kinase VII	solyc02g021590	Transcript	highly similar to ( 594) AT4G18640 | Symbols: MRH1 | MRH1 (morphogenesis of root hair 1); ATP binding / protein binding / protein kinase/ protein serine/threonine kinase/ protein tyrosine kinase | chr4:10260481-10263577 FORWARDweakly similar to ( 121) NORK_MEDTR Nodulation receptor kinase precursor (EC 2.7.11.1) (Does not make infections protein 2) (Symbiosis receptor-like kinase) (MtSYMRK) - Med…	1.15
29.4.1.57	protein.postranslational modification.kinase.receptor like cytoplasmatic kinase VII	solyc09g074240	Transcript	highly similar to ( 733) AT2G48010 | Symbols: RKF3 | RKF3 (RECEPTOR-LIKE KINASE IN IN FLOWERS 3); kinase/ receptor signaling protein serine/threonine kinase | chr2:19641465-19643318 FORWARDmoderately similar to ( 208) NORK_MEDTR Nodulation receptor kinase precursor (EC 2.7.11.1) (Does not make infections protein 2) (Symbiosis receptor-like kinase) (MtSYMRK) - Medicago truncatula (Barrel medic)hig…	1.17
29.4.1.57	protein.postranslational modification.kinase.receptor like cytoplasmatic kinase VII	solyc06g074070	Transcript	highly similar to ( 718) AT2G01820 | Symbols: | leucine-rich repeat protein kinase, putative | chr2:357664-360681 REVERSEweakly similar to ( 194) CRI4_MAIZE Putative receptor protein kinase CRINKLY4 precursor (EC 2.7.11.1) - Zea mays (Maize)highly similar to ( 854) loc_os04g58910 12004.m10771 protein receptor protein kinase TMK1 precursor, putative, expressed Pkinase_Tyr TyrKc Pkinase PTKc S_TKc …	1.42
29.4.1.57	protein.postranslational modification.kinase.receptor like cytoplasmatic kinase VII	solyc06g051540	Transcript	moderately similar to ( 382) AT3G55950 | Symbols: CCR3, ATCRR3 | CCR3 (ARABIDOPSIS THALIANA CRINKLY4 RELATED 3); kinase | chr3:20753903-20756347 REVERSEweakly similar to ( 193) CRI4_MAIZE Putative receptor protein kinase CRINKLY4 precursor (EC 2.7.11.1) - Zea mays (Maize)moderately similar to ( 305) loc_os05g03620 12005.m04896 protein protein kinase, putative, expressed PTKc Pkinase Pkinase_Tyr S…	1.35
29.4.1.57	protein.postranslational modification.kinase.receptor like cytoplasmatic kinase VII	solyc05g013310	Transcript	weakly similar to ( 177) AT5G59700 | Symbols: | protein kinase, putative | chr5:24052613-24055102 REVERSEvery weakly similar to (97.4) NORK_PEA Nodulation receptor kinase precursor (EC 2.7.11.1) - Pisum sativum (Garden pea)weakly similar to ( 165) loc_os06g22810 12006.m06934 protein protein kinase, putative, expressed evidence_code:10F0H1E1IEG genomic_reference:SL2.40ch05 gene_region:6403193-6403…	1.88
29.4.1.57	protein.postranslational modification.kinase.receptor like cytoplasmatic kinase VII	solyc01g096940	Transcript	highly similar to ( 694) AT3G03770 | Symbols: | leucine-rich repeat transmembrane protein kinase, putative | chr3:945303-948436 REVERSEweakly similar to ( 142) PSKR_DAUCA Phytosulfokine receptor precursor (EC 2.7.11.1) (Phytosulfokine LRR receptor kinase) - Daucus carota (Carrot)highly similar to ( 666) loc_os07g07230 12007.m079614 protein ATP binding protein, putative, expressed S_TKc Pkinase ge…	1.26
29.4.1.57	protein.postranslational modification.kinase.receptor like cytoplasmatic kinase VII	solyc01g068360	Transcript	highly similar to ( 694) AT3G03770 | Symbols: | leucine-rich repeat transmembrane protein kinase, putative | chr3:945303-948436 REVERSEweakly similar to ( 137) NORK_PEA Nodulation receptor kinase precursor (EC 2.7.11.1) - Pisum sativum (Garden pea)highly similar to ( 644) loc_os07g07230 12007.m079614 protein ATP binding protein, putative, expressed TyrKc PTKc Pkinase_Tyr Pkinase S_TKc S_TKc genom…	1.61
29.4.1.57	protein.postranslational modification.kinase.receptor like cytoplasmatic kinase VII	solyc04g006930	Transcript	highly similar to ( 509) AT1G68690 | Symbols: | ATP binding / protein kinase/ protein serine/threonine kinase | chr1:25789192-25791886 FORWARDmoderately similar to ( 258) PSKR_DAUCA Phytosulfokine receptor precursor (EC 2.7.11.1) (Phytosulfokine LRR receptor kinase) - Daucus carota (Carrot)moderately similar to ( 456) loc_os05g01040 12005.m27516 protein phytosulfokine receptor precursor, putative…	-1.41
29.4.1.57	protein.postranslational modification.kinase.receptor like cytoplasmatic kinase VII	solyc02g063330	Transcript	highly similar to ( 614) AT5G37790 | Symbols: | protein kinase family protein | chr5:15008433-15011025 REVERSEweakly similar to ( 177) CRI4_MAIZE Putative receptor protein kinase CRINKLY4 precursor (EC 2.7.11.1) - Zea mays (Maize)moderately similar to ( 248) loc_os03g13820 12003.m101264 protein ATP binding protein, putative, expressed S_TKc S_TKc Pkinase Pkinase_Tyr TyrKc PTKc SPS1 PTKc_EGFR_like…	1.37
